# Supplementary material for: Molecular and morphological characterization of hemoprotozoan infections in imported reptiles in Taiwan
Source: Int J Parasitol Parasites Wildl. 2025 Nov 17;28:101164. doi: 10.1016/j.ijppaw.2025.101164 (PMC12670453; doi:10.1016/j.ijppaw.2025.101164)
Supplement: Multimedia component 3 [file mmc3.xls]

## Sheet: MatrixOutput
		1	2	3	4	5	6	7	8	9	10	11	12	13	14	15	16	17	18	19	20	21	22	23	24	25	26	27	28	29	30	31	32	33	34	35	36	37	38	39	40	41	42	43	44	45	46	47	48
1	PV578808_Hepatozoon_macraei_nov_sp._FIVP_Varanus_macraei
2	PV578809_Hepatozoon_sp._AUCQ1_1_Ctenosaura_quinquecarinata	0.0275735
3	PV578810_Hepatozoon_sp._AUCQ1_2_Ctenosaura_quinquecarinata	0.0256881	0.00183824
4	PV578811_Hepatozoon_sp._AUCQ1_3_Ctenosaura_quinquecarinata	0.0238532	0.00367647	0.00183486
5	PV578812_Hepatozoon_sp._AUCQ1_5_Ctenosaura_quinquecarinata	0.0256881	0.00551471	0.00366972	0.00183486
6	PV578813_Hepatozoon_sp._AUCQ3_1_Ctenosaura_quinquecarinata	0.0238532	0.00367647	0.00183486	0	0.00183486
7	PV578814_Hepatozoon_sp._AUCQ3_4_Ctenosaura_quinquecarinata	0.0238532	0.00367647	0.00183486	0	0.00183486	0
8	PV578815_Hepatozoon_sp._AUCQ3_16_Ctenosaura_quinquecarinata	0.0293578	0.00551471	0.00366972	0.00550459	0.00733945	0.00550459	0.00550459
9	PV578816_Hepatozoon_fitzsimonsi_FISP_Stigmochelys_pardalis	0.0256881	0.0294118	0.0275229	0.0256881	0.0275229	0.0256881	0.0256881	0.0311927
10	HQ224959.1_Haemogregarina_balli_N/A_Chelydra_serpentina_serpentina	0.0608856	0.0628466	0.0608856	0.0590406	0.0608856	0.0590406	0.0590406	0.0627306	0.0535055
11	MW246122.1_Haemogregarina_sp._454_Podocnemis_unifilis	0.0701107	0.0702403	0.0682657	0.0664207	0.0682657	0.0664207	0.0664207	0.0719557	0.0553506	0.0645756
12	KP881349.1_Hemolivia_stellata_N/A_Amblyomma_rotundatum	0.0276753	0.0277264	0.0258303	0.0239852	0.0258303	0.0239852	0.0239852	0.0295203	0.0221402	0.0479705	0.0590406
13	MW514212.1_Hemolivia_cruciata_9221_Cuora_galbinifrons	0.0313653	0.0314233	0.0295203	0.0276753	0.0295203	0.0276753	0.0276753	0.0332103	0.0258303	0.0498155	0.0645756	0.0129151
14	PP718268.1_Hepatozoon_fitzsimonsi_SP3_Stigmochelys_pardalis	0.0256881	0.0294118	0.0275229	0.0256881	0.0275229	0.0256881	0.0256881	0.0311927	0	0.0535055	0.0553506	0.0221402	0.0258303
15	PP718267.1_Hepatozoon_fitzsimonsi_SP2_Stigmochelys_pardalis	0.0256881	0.0294118	0.0275229	0.0256881	0.0275229	0.0256881	0.0256881	0.0311927	0	0.0535055	0.0553506	0.0221402	0.0258303	0
16	MZ412879.1_Hepatozoon_sp._H18_complete_Macrovipera_lebetina_obtusa	0.040367	0.0422794	0.040367	0.0385321	0.040367	0.0385321	0.0385321	0.0440367	0.0495413	0.0774908	0.0885609	0.0442804	0.0424354	0.0495413	0.0495413
17	AY461377.2_Hepatozoon_sp._Curupira_2_Curupira_2_Dusicyon_thous	0.0513761	0.0496324	0.0477064	0.0458716	0.0477064	0.0458716	0.0458716	0.0513761	0.0440367	0.0682657	0.0774908	0.0387454	0.0405904	0.0440367	0.0440367	0.066055
18	EF222259.1_Hepatozoon_sp._squirrel_1_squirrel_1_Sciurus_vulgaris	0.0385321	0.0202206	0.0183486	0.0165138	0.0183486	0.0165138	0.0165138	0.0220183	0.0366972	0.0590406	0.0682657	0.0313653	0.0332103	0.0366972	0.0366972	0.0513761	0.0568807
19	AF130361.1_Hepatozoon_catesbianae_N/A_N/A	0.0495413	0.0514706	0.0495413	0.0477064	0.0495413	0.0477064	0.0477064	0.053211	0.0477064	0.0774908	0.0793358	0.0461255	0.0498155	0.0477064	0.0477064	0.0697248	0.0733945	0.0495413
20	MN244528.1_Hepatozoon_catesbianae_MGF_Rana_clamitans	0.0477064	0.0533088	0.0513761	0.0495413	0.0513761	0.0495413	0.0495413	0.0550459	0.0458716	0.0793358	0.0811808	0.0479705	0.0516605	0.0458716	0.0458716	0.0715596	0.0752294	0.0513761	0.00183486
21	MH615006.1_Hepatozoon_canis_9992_Canis_lupus_familiaris	0.0479705	0.051756	0.0498155	0.0479705	0.0498155	0.0479705	0.0479705	0.0535055	0.0424354	0.0608856	0.0682657	0.0350554	0.0369004	0.0424354	0.0424354	0.0682657	0.0479705	0.0553506	0.0645756	0.0664207
22	MK091084.1_Hepatozoon_canis_99922_Canis_lupus_familiaris	0.0498155	0.0536044	0.0516605	0.0498155	0.0516605	0.0498155	0.0498155	0.0553506	0.0442804	0.0627306	0.0701107	0.0369004	0.0387454	0.0442804	0.0442804	0.0701107	0.0498155	0.0571956	0.0664207	0.0682657	0.00184502
23	MT107090.1_Hepatozoon_canis_HZDog15_dog	0.0498155	0.0536044	0.0516605	0.0498155	0.0516605	0.0498155	0.0498155	0.0553506	0.0405904	0.0664207	0.0664207	0.0387454	0.0424354	0.0405904	0.0405904	0.0701107	0.0535055	0.0608856	0.0664207	0.0682657	0.00553506	0.00738007
24	AY620232.1_Hepatozoon_felis_Spain_1_Felis_catus	0.0350554	0.0369686	0.0350554	0.0332103	0.0350554	0.0332103	0.0332103	0.0387454	0.0258303	0.0516605	0.0516605	0.0239852	0.0276753	0.0258303	0.0258303	0.0498155	0.0405904	0.0442804	0.0516605	0.0535055	0.0313653	0.0332103	0.0332103
25	AY628681.1_Hepatozoon_felis_Spain_2_Felis_catus	0.0350554	0.0369686	0.0350554	0.0332103	0.0350554	0.0332103	0.0332103	0.0387454	0.0258303	0.0516605	0.0516605	0.0239852	0.0276753	0.0258303	0.0258303	0.0498155	0.0405904	0.0442804	0.0516605	0.0535055	0.0313653	0.0332103	0.0332103	0
26	KX017290.1_Hepatozoon_felis_Etawah_Asiatic_lion	0.0313653	0.0369686	0.0350554	0.0332103	0.0350554	0.0332103	0.0332103	0.0387454	0.0239852	0.0498155	0.0516605	0.0221402	0.0258303	0.0239852	0.0239852	0.0498155	0.0387454	0.0442804	0.0461255	0.0479705	0.0295203	0.0313653	0.0313653	0.00553506	0.00553506
27	OR425036.1_Hepatozoon_gamezi_B211_Ctenosaura_similis	0.0587156	0.0533088	0.0513761	0.0495413	0.0513761	0.0495413	0.0495413	0.0550459	0.0587156	0.0848708	0.0848708	0.0608856	0.0645756	0.0587156	0.0587156	0.0733945	0.0899083	0.053211	0.0678899	0.0678899	0.0793358	0.0811808	0.0793358	0.0645756	0.0645756	0.0664207
28	OR425034.1_Hepatozoon_gamezi_B21_Ctenosaura_similis	0.0715596	0.0625	0.0605505	0.0587156	0.0605505	0.0587156	0.0587156	0.0642202	0.0752294	0.0811808	0.0940959	0.0682657	0.0701107	0.0752294	0.0752294	0.0788991	0.0917431	0.0605505	0.0862385	0.0880734	0.0830258	0.0848708	0.0885609	0.0738007	0.0738007	0.0756458	0.0605505
29	OR425042.1_Hepatozoon_gamezi_B35_Ctenosaura_similis	0.0587156	0.0533088	0.0513761	0.0495413	0.0513761	0.0495413	0.0495413	0.0550459	0.0587156	0.0848708	0.0848708	0.0608856	0.0645756	0.0587156	0.0587156	0.0733945	0.0899083	0.053211	0.0678899	0.0678899	0.0793358	0.0811808	0.0793358	0.0645756	0.0645756	0.0664207	0	0.0605505
30	EF157822.1_Hepatozoon_ayorgbor_N/A_Python_regius_Shaw_1802	0.0238532	0.00919118	0.00733945	0.00550459	0.00733945	0.00550459	0.00550459	0.0110092	0.0238532	0.0608856	0.0682657	0.0258303	0.0295203	0.0238532	0.0238532	0.040367	0.0495413	0.0183486	0.0495413	0.0513761	0.0479705	0.0498155	0.0498155	0.0332103	0.0332103	0.0332103	0.0513761	0.0605505	0.0513761
31	HQ224954.1_Hepatozoon_cf._catesbianae_N/A_Rana_catesbeiana	0.0477064	0.0533088	0.0513761	0.0495413	0.0513761	0.0495413	0.0495413	0.0550459	0.0458716	0.0793358	0.0811808	0.0479705	0.0516605	0.0458716	0.0458716	0.0715596	0.0752294	0.0513761	0.00183486	0	0.0664207	0.0682657	0.0682657	0.0535055	0.0535055	0.0479705	0.0678899	0.0880734	0.0678899	0.0513761
32	HQ224962.1_Hepatozoon_cf._clamatae_N/A_Rana_clamitans	0.0477064	0.0533088	0.0513761	0.0495413	0.0513761	0.0495413	0.0495413	0.0550459	0.0458716	0.0793358	0.0811808	0.0479705	0.0516605	0.0458716	0.0458716	0.0715596	0.0752294	0.0513761	0.00183486	0	0.0664207	0.0682657	0.0682657	0.0535055	0.0535055	0.0479705	0.0678899	0.0880734	0.0678899	0.0513761	0
33	HQ224963.1_Hepatozoon_cf._clamatae_N/A_Rana_clamitans	0.0513761	0.0569853	0.0550459	0.053211	0.0550459	0.053211	0.053211	0.0587156	0.0495413	0.0830258	0.0848708	0.0516605	0.0553506	0.0495413	0.0495413	0.0752294	0.0788991	0.0550459	0.00550459	0.00366972	0.0701107	0.0719557	0.0719557	0.0571956	0.0571956	0.0516605	0.0715596	0.0917431	0.0715596	0.0550459	0.00366972	0.00366972
34	JN181157.1_Hepatozoon_sipedon_N/A_N/A	0.0715596	0.0772059	0.0752294	0.0733945	0.0752294	0.0733945	0.0733945	0.0788991	0.066055	0.101476	0.105166	0.0738007	0.0774908	0.066055	0.066055	0.0880734	0.0972477	0.0844037	0.0844037	0.0825688	0.0904059	0.0922509	0.0922509	0.0756458	0.0756458	0.0701107	0.0954128	0.110092	0.0954128	0.0752294	0.0825688	0.0825688	0.0862385
35	KX757032.1_Hepatozoon_silvestris_152/16_Felis_silvestris_silvestris	0.0385321	0.0404412	0.0385321	0.0366972	0.0385321	0.0366972	0.0366972	0.0422018	0.0330275	0.0627306	0.0608856	0.0313653	0.0350554	0.0330275	0.0330275	0.0568807	0.0385321	0.0495413	0.0587156	0.0605505	0.0405904	0.0424354	0.0405904	0.0202952	0.0202952	0.0221402	0.0788991	0.0862385	0.0788991	0.0385321	0.0605505	0.0605505	0.0642202	0.0825688
36	MG041591.1_Hepatozoon_involucrum_AE140407H2_Hyperolius_marmoratus	0.0458716	0.0533088	0.0513761	0.0495413	0.0513761	0.0495413	0.0495413	0.0550459	0.0458716	0.0774908	0.0793358	0.0461255	0.0498155	0.0458716	0.0458716	0.0697248	0.0733945	0.0550459	0.0201835	0.0183486	0.0645756	0.0664207	0.0664207	0.0516605	0.0516605	0.0461255	0.0715596	0.0807339	0.0715596	0.0513761	0.0183486	0.0183486	0.0220183	0.0770642	0.0587156
37	MG041596.1_Hepatozoon_tenuis_AL160210N2_Afrixalus_fornasini	0.040367	0.0477941	0.0458716	0.0440367	0.0458716	0.0440367	0.0440367	0.0495413	0.040367	0.0719557	0.0774908	0.0405904	0.0442804	0.040367	0.040367	0.0642202	0.0678899	0.0495413	0.0183486	0.0165138	0.0590406	0.0608856	0.0608856	0.0461255	0.0461255	0.0405904	0.0697248	0.0825688	0.0697248	0.0458716	0.0165138	0.0165138	0.0201835	0.0752294	0.053211	0.00550459
38	MG041603.1_Hepatozoon_thori_AE140930C1_Hyperolius_marmoratus	0.0458716	0.0533088	0.0513761	0.0495413	0.0513761	0.0495413	0.0495413	0.0550459	0.0458716	0.0738007	0.0774908	0.0461255	0.0498155	0.0458716	0.0458716	0.0697248	0.0733945	0.0495413	0.0183486	0.0165138	0.0645756	0.0664207	0.0664207	0.0516605	0.0516605	0.0461255	0.0715596	0.0844037	0.0715596	0.0513761	0.0165138	0.0165138	0.0201835	0.0825688	0.0587156	0.0110092	0.00917431
39	MG041604.1_Hepatozoon_ixoxo_AE130416D1_Sclerophrys_pusilla	0.0440367	0.0496324	0.0477064	0.0458716	0.0477064	0.0458716	0.0458716	0.0513761	0.0458716	0.0774908	0.0793358	0.0461255	0.0498155	0.0458716	0.0458716	0.0697248	0.0697248	0.0513761	0.012844	0.0110092	0.0645756	0.0664207	0.0664207	0.0516605	0.0516605	0.0461255	0.0715596	0.0844037	0.0715596	0.0513761	0.0110092	0.0110092	0.0146789	0.0825688	0.0568807	0.0110092	0.00917431	0.00917431
40	MG041605.1_Hepatozoon_theileri_AE150225B12_Amietia_delalandii	0.0440367	0.0496324	0.0477064	0.0458716	0.0477064	0.0458716	0.0458716	0.0513761	0.0458716	0.0664207	0.0738007	0.0424354	0.0461255	0.0458716	0.0458716	0.0623853	0.0697248	0.0477064	0.0201835	0.0220183	0.0571956	0.0590406	0.0590406	0.0442804	0.0442804	0.0387454	0.066055	0.0733945	0.066055	0.0477064	0.0220183	0.0220183	0.0256881	0.0862385	0.0550459	0.0183486	0.0165138	0.0165138	0.0146789
41	MG519501.1_Hepatozoon_angeladaviesae_N/A_Philothamnus_hoplogaster	0.0623853	0.0680147	0.066055	0.0642202	0.066055	0.0642202	0.0642202	0.0697248	0.0587156	0.0885609	0.0867159	0.0627306	0.0608856	0.0587156	0.0587156	0.0825688	0.0825688	0.0642202	0.0623853	0.0605505	0.0719557	0.0738007	0.0774908	0.0664207	0.0664207	0.0608856	0.0788991	0.0972477	0.0788991	0.0605505	0.0605505	0.0605505	0.0642202	0.0880734	0.0752294	0.0605505	0.0587156	0.0605505	0.0642202	0.0678899
42	MG519504.1_Hepatozoon_cecilhoarei_N/A_Philothamnus_natalensis_natalensis	0.0678899	0.0716912	0.0697248	0.0678899	0.0697248	0.0678899	0.0678899	0.0733945	0.0642202	0.0940959	0.095941	0.0682657	0.0645756	0.0642202	0.0642202	0.0862385	0.0862385	0.0678899	0.0715596	0.0697248	0.0738007	0.0719557	0.0793358	0.0719557	0.0719557	0.0664207	0.0880734	0.102752	0.0880734	0.0642202	0.0697248	0.0697248	0.0733945	0.093578	0.0770642	0.0697248	0.0642202	0.0697248	0.0733945	0.0770642	0.012844
43	MG593275.1_Hepatozoon_ewingi_HBM1_long_18S_NSW_Haemaphysalis_bancrofti	0.0294118	0.0257827	0.0238971	0.0220588	0.0238971	0.0220588	0.0220588	0.0275735	0.0183824	0.0461255	0.0571956	0.0147601	0.0184502	0.0183824	0.0183824	0.0422794	0.0367647	0.03125	0.0386029	0.0404412	0.0369004	0.0387454	0.0387454	0.0202952	0.0202952	0.0184502	0.0643382	0.0716912	0.0643382	0.0238971	0.0404412	0.0404412	0.0441176	0.0698529	0.0257353	0.0404412	0.0349265	0.0404412	0.0404412	0.0367647	0.0643382	0.0680147
44	MK452252.1_Hepatozoon_griseisciuri_Genotype_A_Sciurus_carolinensis	0.0330275	0.0147059	0.012844	0.0110092	0.012844	0.0110092	0.0110092	0.0165138	0.0330275	0.0627306	0.0682657	0.0313653	0.0350554	0.0330275	0.0330275	0.0458716	0.0568807	0.0165138	0.0513761	0.053211	0.0553506	0.0571956	0.0571956	0.0405904	0.0405904	0.0405904	0.0495413	0.0550459	0.0495413	0.012844	0.053211	0.053211	0.0568807	0.0788991	0.0458716	0.0495413	0.0440367	0.0495413	0.0495413	0.0458716	0.0678899	0.0715596	0.0294118
45	MK452253.1_Hepatozoon_griseisciuri_Genotype_B_Sciurus_carolinensis	0.0330275	0.0147059	0.012844	0.0110092	0.012844	0.0110092	0.0110092	0.0165138	0.0330275	0.0664207	0.0664207	0.0313653	0.0350554	0.0330275	0.0330275	0.0422018	0.0550459	0.0201835	0.0513761	0.053211	0.0516605	0.0535055	0.0535055	0.0369004	0.0369004	0.0369004	0.053211	0.0623853	0.053211	0.012844	0.053211	0.053211	0.0568807	0.0770642	0.0440367	0.053211	0.0477064	0.053211	0.053211	0.0495413	0.0605505	0.0642202	0.0294118	0.0146789
46	MN104640.1_Hepatozoon_sciuri_SV12_7_Sciurus_vulgaris	0.0385321	0.0202206	0.0183486	0.0165138	0.0183486	0.0165138	0.0165138	0.0220183	0.0366972	0.0590406	0.0682657	0.0313653	0.0332103	0.0366972	0.0366972	0.0513761	0.0568807	0	0.0495413	0.0513761	0.0553506	0.0571956	0.0608856	0.0442804	0.0442804	0.0442804	0.053211	0.0605505	0.053211	0.0183486	0.0513761	0.0513761	0.0550459	0.0844037	0.0495413	0.0550459	0.0495413	0.0495413	0.0513761	0.0477064	0.0642202	0.0678899	0.03125	0.0165138	0.0201835
47	MN104639.1_Hepatozoon_sciuri_SV146_6_Sciurus_vulgaris	0.0385321	0.0202206	0.0183486	0.0165138	0.0183486	0.0165138	0.0165138	0.0220183	0.0366972	0.0590406	0.0682657	0.0313653	0.0332103	0.0366972	0.0366972	0.0513761	0.0568807	0	0.0495413	0.0513761	0.0553506	0.0571956	0.0608856	0.0442804	0.0442804	0.0442804	0.053211	0.0605505	0.053211	0.0183486	0.0513761	0.0513761	0.0550459	0.0844037	0.0495413	0.0550459	0.0495413	0.0495413	0.0513761	0.0477064	0.0642202	0.0678899	0.03125	0.0165138	0.0201835	0
48	MN244529.1_Hepatozoon_clamatae_FGF_Rana_clamitans	0.0495413	0.0551471	0.053211	0.0513761	0.053211	0.0513761	0.0513761	0.0568807	0.0477064	0.0811808	0.0830258	0.0498155	0.0535055	0.0477064	0.0477064	0.0733945	0.0770642	0.053211	0.00366972	0.00183486	0.0645756	0.0664207	0.0664207	0.0553506	0.0553506	0.0498155	0.0697248	0.0899083	0.0697248	0.053211	0.00183486	0.00183486	0.00550459	0.0844037	0.0623853	0.0201835	0.0183486	0.0183486	0.012844	0.0238532	0.0623853	0.0678899	0.0422794	0.0550459	0.0550459	0.053211	0.053211
49	MN723844.1_Hepatozoon_colubri_9689_N/A	0.0201835	0.0238971	0.0220183	0.0201835	0.0220183	0.0201835	0.0201835	0.0256881	0.012844	0.0479705	0.0571956	0.0166052	0.0202952	0.012844	0.012844	0.040367	0.0422018	0.0275229	0.0385321	0.040367	0.0369004	0.0387454	0.0387454	0.0202952	0.0202952	0.0184502	0.0587156	0.0697248	0.0587156	0.0183486	0.040367	0.040367	0.0440367	0.0642202	0.0275229	0.0385321	0.0330275	0.0385321	0.0385321	0.0348624	0.0568807	0.0623853	0.0110294	0.0275229	0.0275229	0.0275229	0.0275229	0.0422018
50	MN723845.1_Hepatozoon_ophisauri_11514_N/A	0.0238532	0.00551471	0.00366972	0.00183486	0.00366972	0.00183486	0.00183486	0.00733945	0.0238532	0.0571956	0.0664207	0.0221402	0.0258303	0.0238532	0.0238532	0.0366972	0.0477064	0.0146789	0.0458716	0.0477064	0.0461255	0.0479705	0.0479705	0.0313653	0.0313653	0.0313653	0.0477064	0.0568807	0.0477064	0.00366972	0.0477064	0.0477064	0.0513761	0.0715596	0.0366972	0.0477064	0.0422018	0.0477064	0.0477064	0.0440367	0.0623853	0.066055	0.0202206	0.00917431	0.00917431	0.0146789	0.0146789	0.0495413
51	MW514213.1_Hepatozoon_cuorae_9222_Cuora_galbinifrons	0.0238532	0.0275735	0.0256881	0.0238532	0.0256881	0.0238532	0.0238532	0.0293578	0.00183486	0.0516605	0.0535055	0.0202952	0.0239852	0.00183486	0.00183486	0.0477064	0.0422018	0.0348624	0.0458716	0.0440367	0.0405904	0.0424354	0.0424354	0.0239852	0.0239852	0.0221402	0.0605505	0.0733945	0.0605505	0.0220183	0.0440367	0.0440367	0.0477064	0.0642202	0.0311927	0.0440367	0.0385321	0.0440367	0.0440367	0.0440367	0.0568807	0.0623853	0.0165441	0.0311927	0.0311927	0.0348624	0.0348624	0.0458716
52	MW514214.1_Hepatozoon_cuorae_9223_Cuora_galbinifrons	0.0256881	0.0294118	0.0275229	0.0256881	0.0275229	0.0256881	0.0256881	0.0311927	0.00366972	0.0535055	0.0553506	0.0221402	0.0258303	0.00366972	0.00366972	0.0495413	0.0440367	0.0366972	0.0440367	0.0422018	0.0424354	0.0442804	0.0442804	0.0258303	0.0258303	0.0239852	0.0587156	0.0752294	0.0587156	0.0238532	0.0422018	0.0422018	0.0458716	0.066055	0.0330275	0.0458716	0.040367	0.0458716	0.0458716	0.0458716	0.0550459	0.0605505	0.0183824	0.0330275	0.0330275	0.0366972	0.0366972	0.0440367
53	OQ093612.1_Karyolysus_sp._CH186_Chalcides_ocellatus	0.0369004	0.0332717	0.0313653	0.0295203	0.0313653	0.0295203	0.0295203	0.0350554	0.0276753	0.0535055	0.0608856	0.0221402	0.0258303	0.0276753	0.0276753	0.0535055	0.0442804	0.0405904	0.0498155	0.0516605	0.0332103	0.0350554	0.0332103	0.0202952	0.0202952	0.0184502	0.0627306	0.0701107	0.0627306	0.0313653	0.0516605	0.0516605	0.0553506	0.0811808	0.0313653	0.0498155	0.0442804	0.0498155	0.0498155	0.0405904	0.0719557	0.0774908	0.0221402	0.0332103	0.0369004	0.0405904	0.0405904	0.0535055
54	OQ093613.1_Karyolysus_sp._Gg235_Gallotia_galloti	0.0387454	0.0351201	0.0332103	0.0313653	0.0332103	0.0313653	0.0313653	0.0369004	0.0295203	0.0553506	0.0627306	0.0202952	0.0276753	0.0295203	0.0295203	0.0553506	0.0461255	0.0424354	0.0516605	0.0535055	0.0350554	0.0369004	0.0350554	0.0221402	0.0221402	0.0202952	0.0645756	0.0719557	0.0645756	0.0332103	0.0535055	0.0535055	0.0571956	0.0830258	0.0332103	0.0516605	0.0461255	0.0516605	0.0516605	0.0424354	0.0738007	0.0793358	0.0239852	0.0350554	0.0387454	0.0424354	0.0424354	0.0553506
55	PP767327.1_Hepatozoon_sp._CM1_Varanus_salvator	0.0238532	0.00551471	0.00366972	0.00183486	0.00366972	0.00183486	0.00183486	0.00733945	0.0238532	0.0571956	0.0664207	0.0221402	0.0258303	0.0238532	0.0238532	0.0366972	0.0477064	0.0146789	0.0458716	0.0477064	0.0461255	0.0479705	0.0479705	0.0313653	0.0313653	0.0313653	0.0477064	0.0568807	0.0477064	0.00366972	0.0477064	0.0477064	0.0513761	0.0715596	0.0366972	0.0477064	0.0422018	0.0477064	0.0477064	0.0440367	0.0623853	0.066055	0.0202206	0.00917431	0.00917431	0.0146789	0.0146789	0.0495413
56	PP767328.1_Hepatozoon_sp._CM2_Varanus_salvato	0.0220183	0.00735294	0.00550459	0.00366972	0.00550459	0.00366972	0.00366972	0.00917431	0.0220183	0.0553506	0.0645756	0.0202952	0.0239852	0.0220183	0.0220183	0.0348624	0.0458716	0.0165138	0.0440367	0.0458716	0.0442804	0.0461255	0.0461255	0.0295203	0.0295203	0.0295203	0.0495413	0.0587156	0.0495413	0.00550459	0.0458716	0.0458716	0.0495413	0.0697248	0.0348624	0.0458716	0.040367	0.0458716	0.0458716	0.0422018	0.0605505	0.0642202	0.0183824	0.0110092	0.0110092	0.0165138	0.0165138	0.0477064
57	PP767329.1_Hepatozoon_sp._CM5_Varanus_salvator	0.0201835	0.00919118	0.00733945	0.00550459	0.00733945	0.00550459	0.00550459	0.0110092	0.0238532	0.0571956	0.0664207	0.0221402	0.0258303	0.0238532	0.0238532	0.0330275	0.0477064	0.0183486	0.0458716	0.0477064	0.0461255	0.0479705	0.0479705	0.0313653	0.0313653	0.0313653	0.0477064	0.0568807	0.0477064	0.00733945	0.0477064	0.0477064	0.0513761	0.0697248	0.0366972	0.0477064	0.0422018	0.0477064	0.0477064	0.0440367	0.0623853	0.066055	0.0202206	0.012844	0.012844	0.0183486	0.0183486	0.0495413
58	PP767330.1_Hepatozoon_sp._CM6_Varanus_salvator	0.0238532	0.00551471	0.00366972	0.00183486	0.00366972	0.00183486	0.00183486	0.00733945	0.0238532	0.0571956	0.0664207	0.0221402	0.0258303	0.0238532	0.0238532	0.0366972	0.0477064	0.0146789	0.0458716	0.0477064	0.0461255	0.0479705	0.0479705	0.0313653	0.0313653	0.0313653	0.0477064	0.0568807	0.0477064	0.00366972	0.0477064	0.0477064	0.0513761	0.0715596	0.0366972	0.0477064	0.0422018	0.0477064	0.0477064	0.0440367	0.0623853	0.066055	0.0202206	0.00917431	0.00917431	0.0146789	0.0146789	0.0495413
59	PP767331.1_Hepatozoon_sp._CM11_Varanus_salvator	0.0238532	0.00551471	0.00366972	0.00183486	0.00366972	0.00183486	0.00183486	0.00733945	0.0238532	0.0571956	0.0664207	0.0221402	0.0258303	0.0238532	0.0238532	0.0366972	0.0477064	0.0146789	0.0458716	0.0477064	0.0461255	0.0479705	0.0479705	0.0313653	0.0313653	0.0313653	0.0477064	0.0568807	0.0477064	0.00366972	0.0477064	0.0477064	0.0513761	0.0715596	0.0366972	0.0477064	0.0422018	0.0477064	0.0477064	0.0440367	0.0623853	0.066055	0.0202206	0.00917431	0.00917431	0.0146789	0.0146789	0.0495413
60	PP767332.1_Hepatozoon_sp._CM14_Varanus_salvator	0.0201835	0.00919118	0.00733945	0.00550459	0.00733945	0.00550459	0.00550459	0.0110092	0.0238532	0.0571956	0.0664207	0.0221402	0.0258303	0.0238532	0.0238532	0.0330275	0.0477064	0.0183486	0.0458716	0.0477064	0.0461255	0.0479705	0.0479705	0.0313653	0.0313653	0.0313653	0.0477064	0.0568807	0.0477064	0.00733945	0.0477064	0.0477064	0.0513761	0.0697248	0.0366972	0.0477064	0.0422018	0.0477064	0.0477064	0.0440367	0.0623853	0.066055	0.0202206	0.012844	0.012844	0.0183486	0.0183486	0.0495413
61	HQ317909.1_Hepatozoon_sp._V36Hep_Th_Varanus salvator salvator	0.0175439	0.010989	0.00877193	0.00877193	0.0109649	0.00877193	0.00877193	0.00877193	0.0175439	0.0463576	0.0618102	0.01766	0.01766	0.0175439	0.0175439	0.00657895	0.0416667	0.0197368	0.0416667	0.0438596	0.0419426	0.0441501	0.0441501	0.0242826	0.0242826	0.0242826	0.0438596	0.0482456	0.0438596	0.00877193	0.0438596	0.0438596	0.0482456	0.0635965	0.0328947	0.0460526	0.0394737	0.0460526	0.0438596	0.0394737	0.0504386	0.0570175	0.0131868	0.0131579	0.0175439	0.0197368	0.0197368	0.0460526
62	HQ317909.1_Hepatozoon_sp._V46Hep_Th_Varanus salvator komaini	0.0263158	0.00659341	0.00438596	0.00438596	0.00438596	0.00438596	0.00438596	0.00438596	0.0219298	0.0485651	0.0662252	0.0220751	0.0220751	0.0219298	0.0219298	0.0153509	0.0460526	0.0153509	0.0460526	0.0482456	0.0463576	0.0485651	0.0485651	0.0286976	0.0286976	0.0286976	0.0482456	0.0526316	0.0482456	0.00438596	0.0482456	0.0482456	0.0526316	0.0701754	0.0372807	0.0504386	0.0438596	0.0504386	0.0482456	0.0438596	0.0548246	0.0614035	0.0175824	0.00877193	0.0131579	0.0153509	0.0153509	0.0504386
63	HQ317911.1_Hepatozoon_sp._V5Hep_Th_Varanus salvator salvator	0.0175439	0.010989	0.00877193	0.00877193	0.0109649	0.00877193	0.00877193	0.00877193	0.0175439	0.0463576	0.0618102	0.01766	0.01766	0.0175439	0.0175439	0.00657895	0.0416667	0.0197368	0.0416667	0.0438596	0.0419426	0.0441501	0.0441501	0.0242826	0.0242826	0.0242826	0.0438596	0.0482456	0.0438596	0.00877193	0.0438596	0.0438596	0.0482456	0.0635965	0.0328947	0.0460526	0.0394737	0.0460526	0.0438596	0.0394737	0.0504386	0.0570175	0.0131868	0.0131579	0.0175439	0.0197368	0.0197368	0.0460526
64	HM585203.1_Hepatozoon_sp._V2_Varanus salvator salvator	0.0175439	0.010989	0.00877193	0.00877193	0.0109649	0.00877193	0.00877193	0.00877193	0.0175439	0.0463576	0.0618102	0.01766	0.01766	0.0175439	0.0175439	0.00657895	0.0416667	0.0197368	0.0416667	0.0438596	0.0419426	0.0441501	0.0441501	0.0242826	0.0242826	0.0242826	0.0438596	0.0482456	0.0438596	0.00877193	0.0438596	0.0438596	0.0482456	0.0635965	0.0328947	0.0460526	0.0394737	0.0460526	0.0438596	0.0394737	0.0504386	0.0570175	0.0131868	0.0131579	0.0175439	0.0197368	0.0197368	0.0460526
65	HM585204.1_Hepatozoon_sp._V9_Varanus salvator komaini	0.0131579	0.0263736	0.0241228	0.0241228	0.0263158	0.0241228	0.0241228	0.0241228	0.0263158	0.0551876	0.0684327	0.0264901	0.0264901	0.0263158	0.0263158	0.0197368	0.0504386	0.0328947	0.0460526	0.0482456	0.0485651	0.0507726	0.0507726	0.0309051	0.0309051	0.0264901	0.0570175	0.0635965	0.0570175	0.0219298	0.0482456	0.0482456	0.0526316	0.0723684	0.0372807	0.0482456	0.0416667	0.0482456	0.0438596	0.0416667	0.0570175	0.0657895	0.0241758	0.0307018	0.0350877	0.0328947	0.0328947	0.0504386
66	HM585205.1_Hepatozoon_sp._V10_Varanus salvator komaini	0.0219298	0.010989	0.00877193	0.00877193	0.0109649	0.00877193	0.00877193	0.00877193	0.0175439	0.0463576	0.0618102	0.01766	0.01766	0.0175439	0.0175439	0.0109649	0.0416667	0.0197368	0.0416667	0.0438596	0.0419426	0.0441501	0.0441501	0.0242826	0.0242826	0.0242826	0.0482456	0.0526316	0.0482456	0.00877193	0.0438596	0.0438596	0.0482456	0.0657895	0.0328947	0.0460526	0.0394737	0.0460526	0.0438596	0.0394737	0.0460526	0.0526316	0.0131868	0.0131579	0.0175439	0.0197368	0.0197368	0.0460526
67	HM585206.1_Hepatozoon_sp._V17_Varanus salvator salvator	0.0175439	0.010989	0.00877193	0.00877193	0.0109649	0.00877193	0.00877193	0.00877193	0.0175439	0.0463576	0.0618102	0.01766	0.01766	0.0175439	0.0175439	0.00657895	0.0416667	0.0197368	0.0416667	0.0438596	0.0419426	0.0441501	0.0441501	0.0242826	0.0242826	0.0242826	0.0438596	0.0482456	0.0438596	0.00877193	0.0438596	0.0438596	0.0482456	0.0635965	0.0328947	0.0460526	0.0394737	0.0460526	0.0438596	0.0394737	0.0504386	0.0570175	0.0131868	0.0131579	0.0175439	0.0197368	0.0197368	0.0460526
68	HM585207.1_Hepatozoon_sp._V25_Varanus salvator salvator	0.0175439	0.010989	0.00877193	0.00877193	0.0109649	0.00877193	0.00877193	0.00877193	0.0175439	0.0463576	0.0618102	0.01766	0.01766	0.0175439	0.0175439	0.00657895	0.0416667	0.0197368	0.0416667	0.0438596	0.0419426	0.0441501	0.0441501	0.0242826	0.0242826	0.0242826	0.0438596	0.0482456	0.0438596	0.00877193	0.0438596	0.0438596	0.0482456	0.0635965	0.0328947	0.0460526	0.0394737	0.0460526	0.0438596	0.0394737	0.0504386	0.0570175	0.0131868	0.0131579	0.0175439	0.0197368	0.0197368	0.0460526
69	HM585208.1_Hepatozoon_sp._V30_Varanus salvator salvator	0.0175439	0.010989	0.00877193	0.00877193	0.0109649	0.00877193	0.00877193	0.00877193	0.0175439	0.0463576	0.0618102	0.01766	0.01766	0.0175439	0.0175439	0.00657895	0.0416667	0.0197368	0.0416667	0.0438596	0.0419426	0.0441501	0.0441501	0.0242826	0.0242826	0.0242826	0.0438596	0.0482456	0.0438596	0.00877193	0.0438596	0.0438596	0.0482456	0.0635965	0.0328947	0.0460526	0.0394737	0.0460526	0.0438596	0.0394737	0.0504386	0.0570175	0.0131868	0.0131579	0.0175439	0.0197368	0.0197368	0.0460526
70	HM585209.1_Hepatozoon_sp._V32_Varanus salvator salvator	0.0175439	0.010989	0.00877193	0.00877193	0.0109649	0.00877193	0.00877193	0.00877193	0.0175439	0.0463576	0.0618102	0.01766	0.01766	0.0175439	0.0175439	0.00657895	0.0416667	0.0197368	0.0416667	0.0438596	0.0419426	0.0441501	0.0441501	0.0242826	0.0242826	0.0242826	0.0438596	0.0482456	0.0438596	0.00877193	0.0438596	0.0438596	0.0482456	0.0635965	0.0328947	0.0460526	0.0394737	0.0460526	0.0438596	0.0394737	0.0504386	0.0570175	0.0131868	0.0131579	0.0175439	0.0197368	0.0197368	0.0460526
71	HM585210.1_Hepatozoon_sp._V63_Varanus salvator salvator	0.0241228	0.0043956	0.00219298	0.00219298	0.00438596	0.00219298	0.00219298	0.00219298	0.0197368	0.0463576	0.0640177	0.0198675	0.0198675	0.0197368	0.0197368	0.0131579	0.0438596	0.0131579	0.0438596	0.0460526	0.0441501	0.0463576	0.0463576	0.0264901	0.0264901	0.0264901	0.0460526	0.0504386	0.0460526	0.00219298	0.0460526	0.0460526	0.0504386	0.0679825	0.0350877	0.0482456	0.0416667	0.0482456	0.0460526	0.0416667	0.0526316	0.0592105	0.0153846	0.00657895	0.0109649	0.0131579	0.0131579	0.0482456
72	HM585211.1_Hepatozoon_sp._V64_Varanus salvator salvator	0.0175439	0.010989	0.00877193	0.00877193	0.0109649	0.00877193	0.00877193	0.00877193	0.0175439	0.0463576	0.0618102	0.01766	0.01766	0.0175439	0.0175439	0.00657895	0.0416667	0.0197368	0.0416667	0.0438596	0.0419426	0.0441501	0.0441501	0.0242826	0.0242826	0.0242826	0.0438596	0.0482456	0.0438596	0.00877193	0.0438596	0.0438596	0.0482456	0.0635965	0.0328947	0.0460526	0.0394737	0.0460526	0.0438596	0.0394737	0.0504386	0.0570175	0.0131868	0.0131579	0.0175439	0.0197368	0.0197368	0.0460526
73	HM585212.1_Hepatozoon_sp._V66_Varanus salvator salvator	0.0175439	0.010989	0.00877193	0.00877193	0.0109649	0.00877193	0.00877193	0.00877193	0.0175439	0.0463576	0.0618102	0.01766	0.01766	0.0175439	0.0175439	0.00657895	0.0416667	0.0197368	0.0416667	0.0438596	0.0419426	0.0441501	0.0441501	0.0242826	0.0242826	0.0242826	0.0438596	0.0482456	0.0438596	0.00877193	0.0438596	0.0438596	0.0482456	0.0635965	0.0328947	0.0460526	0.0394737	0.0460526	0.0438596	0.0394737	0.0504386	0.0570175	0.0131868	0.0131579	0.0175439	0.0197368	0.0197368	0.0460526
74	EU430231.1_Hepatozoon_sp._770a_Amblyomma fimbriatum from V.panoptes	0.0357853	0.0338645	0.0318091	0.0298211	0.0318091	0.0298211	0.0298211	0.0357853	0.0298211	0.0536779	0.0715706	0.0119284	0.0159046	0.0298211	0.0298211	0.0516899	0.0477137	0.0377734	0.0536779	0.055666	0.0437376	0.0457256	0.0477137	0.027833	0.027833	0.0258449	0.0656064	0.0775348	0.0656064	0.0318091	0.055666	0.055666	0.0596421	0.0854871	0.0397614	0.0536779	0.0477137	0.0536779	0.0536779	0.0497018	0.0695825	0.0755467	0.0218688	0.0377734	0.0377734	0.0377734	0.0377734	0.0576541
75	EU430232.1_Hepatozoon_sp._782_A. fimbriatum from V. panoptes	0.0318725	0.0299401	0.0278884	0.0258964	0.0278884	0.0258964	0.0258964	0.0318725	0.0258964	0.0498008	0.0677291	0.0059761	0.0119522	0.0258964	0.0258964	0.0478088	0.0438247	0.0338645	0.0498008	0.0517928	0.0398406	0.0418327	0.0438247	0.0239044	0.0239044	0.0219124	0.063745	0.0737052	0.063745	0.0278884	0.0517928	0.0517928	0.0557769	0.0816733	0.0358566	0.0498008	0.0438247	0.0498008	0.0498008	0.0458167	0.0657371	0.0717131	0.0179283	0.0338645	0.0338645	0.0338645	0.0338645	0.0537849
76	EU430234.1_Hepatozoon_sp._774c_A. fimbriatum from V. panoptes	0.0183486	0.0147059	0.012844	0.0110092	0.012844	0.0110092	0.0110092	0.0165138	0.0183486	0.0535055	0.0608856	0.0166052	0.0202952	0.0183486	0.0183486	0.0311927	0.0422018	0.0238532	0.0440367	0.0458716	0.0405904	0.0424354	0.0424354	0.0258303	0.0258303	0.0258303	0.0495413	0.0587156	0.0495413	0.012844	0.0458716	0.0458716	0.0495413	0.0678899	0.0311927	0.0458716	0.040367	0.0458716	0.0458716	0.0422018	0.0605505	0.0642202	0.0147059	0.0183486	0.0183486	0.0238532	0.0238532	0.0477064
77	EU430235.1_Hepatozoon_sp._777a_A. fimbriatum from V. panoptes	0.0261044	0.0201207	0.0180723	0.0160643	0.0180723	0.0160643	0.0160643	0.0220884	0.0261044	0.0606061	0.0727273	0.0242424	0.0282828	0.0261044	0.0261044	0.0401606	0.0522088	0.0281124	0.0481928	0.0502008	0.0505051	0.0525253	0.0525253	0.0343434	0.0343434	0.0343434	0.0562249	0.0682731	0.0562249	0.0180723	0.0502008	0.0502008	0.0542169	0.0763052	0.0401606	0.0502008	0.0441767	0.0502008	0.0502008	0.0461847	0.0722892	0.0763052	0.0181087	0.0240964	0.0240964	0.0281124	0.0281124	0.0522088
78	AY252106.1_Hepatozoon_sp._isolate_1_Varanus_panoptes	0.0238971	0.0239411	0.0220588	0.0202206	0.0220588	0.0202206	0.0202206	0.0257353	0.0238971	0.0628466	0.0739372	0.0295749	0.0332717	0.0238971	0.0238971	0.0404412	0.0514706	0.0330882	0.0496324	0.0477941	0.0536044	0.0554529	0.051756	0.038817	0.038817	0.038817	0.0496324	0.0643382	0.0496324	0.0220588	0.0477941	0.0477941	0.0514706	0.0735294	0.0404412	0.0477941	0.0422794	0.0477941	0.0477941	0.0477941	0.0625	0.0661765	0.0276243	0.0275735	0.0275735	0.0330882	0.0330882	0.0496324
79	AY252107.1_Hepatozoon_sp._isolate_2_Varanus_panoptes	0.0220183	0.0220588	0.0201835	0.0183486	0.0201835	0.0183486	0.0183486	0.0238532	0.0220183	0.0608856	0.0719557	0.0276753	0.0313653	0.0220183	0.0220183	0.0385321	0.0495413	0.0311927	0.0477064	0.0458716	0.0516605	0.0535055	0.0498155	0.0369004	0.0369004	0.0369004	0.0477064	0.0623853	0.0477064	0.0201835	0.0458716	0.0458716	0.0495413	0.0715596	0.0385321	0.0458716	0.040367	0.0458716	0.0458716	0.0458716	0.0605505	0.0642202	0.0257353	0.0256881	0.0256881	0.0311927	0.0311927	0.0477064
80	AY252108.1_Hepatozoon_sp._isolate_1_Varanus_scalaris	0.00183486	0.0257353	0.0238532	0.0220183	0.0238532	0.0220183	0.0220183	0.0275229	0.0238532	0.0608856	0.0682657	0.0258303	0.0295203	0.0238532	0.0238532	0.040367	0.0495413	0.0366972	0.0477064	0.0458716	0.0461255	0.0479705	0.0479705	0.0332103	0.0332103	0.0295203	0.0568807	0.0697248	0.0568807	0.0220183	0.0458716	0.0458716	0.0495413	0.0697248	0.0366972	0.0440367	0.0385321	0.0440367	0.0422018	0.0440367	0.0605505	0.066055	0.0275735	0.0311927	0.0311927	0.0366972	0.0366972	0.0477064
81	AY252109.1_Hepatozoon_sp._isolate_2_Varanus_scalaris	0.0348624	0.0422794	0.040367	0.0385321	0.040367	0.0385321	0.0385321	0.0440367	0.0422018	0.0774908	0.0885609	0.0405904	0.0442804	0.0422018	0.0422018	0.0550459	0.0697248	0.0513761	0.0623853	0.0605505	0.0645756	0.0664207	0.0664207	0.0498155	0.0498155	0.0498155	0.0678899	0.0844037	0.0678899	0.040367	0.0605505	0.0605505	0.0642202	0.0880734	0.0568807	0.0623853	0.0568807	0.0623853	0.0623853	0.0623853	0.0770642	0.0825688	0.0422794	0.0458716	0.0458716	0.0513761	0.0513761	0.0623853
[truncated: 32 more columns]

## Sheet: Caption
Table S3. Matrix shows the uncorrected pairwise distance of the nucleotide sequences among the Hepatozoon 18S rDNA sequences in this study (545 nt). The sequences obtained in this study are given in bold.
