# Supplementary material for: Molecular and morphological characterization of hemoprotozoan infections in imported reptiles in Taiwan
Source: Int J Parasitol Parasites Wildl. 2025 Nov 17;28:101164. doi: 10.1016/j.ijppaw.2025.101164 (PMC12670453; doi:10.1016/j.ijppaw.2025.101164)
Supplement: Multimedia component 4 [file mmc4.xls]

## Sheet: MatrixOutput
		1	2	3	4	5	6	7	8	9	10	11	12	13	14	15	16	17	18	19	20	21	22	23	24	25	26	27	28	29	30	31	32	33	34	35	36	37	38	39	40	41	42	43	44	45	46	47	48
1	PV578808_Hepatozoon_macraei_nov_sp._FIVP_Varanus_macraei
2	PV578809_Hepatozoon_sp._AUCQ1_1_Ctenosaura_quinquecarinata	0.0462963
3	PV578810_Hepatozoon_sp._AUCQ1_2_Ctenosaura_quinquecarinata	0.0462657	0.00528402
4	PV578811_Hepatozoon_sp._AUCQ1_3_Ctenosaura_quinquecarinata	0.0449438	0.00528402	0.00528053
5	PV578812_Hepatozoon_sp._AUCQ1_5_Ctenosaura_quinquecarinata	0.0436219	0.00396301	0.0039604	0.00264026
6	PV578813_Hepatozoon_sp._AUCQ3_1_Ctenosaura_quinquecarinata	0.0425101	0.0033761	0.00337382	0.00202429	0.000674764
7	PV578814_Hepatozoon_sp._AUCQ3_4_Ctenosaura_quinquecarinata	0.042	0.00333556	0.00333333	0.002	0.000666667	0
8	PV578815_Hepatozoon_sp._AUCQ3_16_Ctenosaura_quinquecarinata	0.0462657	0.00528402	0.00528053	0.00528053	0.0039604	0.00337382	0.00333333
9	PV578816_Hepatozoon_fitzsimonsi_FISP_Stigmochelys_pardalis	0.0530303	0.0289456	0.0289256	0.0275482	0.0261708	0.0254821	0.0254821	0.0289256
10	HQ224959.1_Haemogregarina_balli_N/A_Chelydra_serpentina_serpentina	0.0821192	0.0569159	0.0568783	0.0555556	0.0542328	0.0534145	0.0527722	0.0548942	0.047619
11	MW246122.1_Haemogregarina_sp._454_Podocnemis_unifilis	0.0903179	0.0629067	0.0628613	0.0614162	0.0599711	0.0592486	0.0592486	0.0628613	0.0527457	0.0556358
12	KP881349.1_Hemolivia_stellata_N/A_Amblyomma_rotundatum	0.0569536	0.0304434	0.0304233	0.0291005	0.0277778	0.0270453	0.0273881	0.0304233	0.0234645	0.0449735	0.0498555
13	MW514212.1_Hemolivia_cruciata_9221_Cuora_galbinifrons	0.0596026	0.0337525	0.0337302	0.0324074	0.0310847	0.030426	0.0307281	0.0337302	0.026225	0.047619	0.0534682	0.010582
14	PP718268.1_Hepatozoon_fitzsimonsi_SP3_Stigmochelys_pardalis	0.0522141	0.0284016	0.0283828	0.0270627	0.0257426	0.025641	0.0253333	0.0283828	0	0.0482804	0.0527457	0.0231481	0.0257937
15	PP718267.1_Hepatozoon_fitzsimonsi_SP2_Stigmochelys_pardalis	0.0522141	0.0284016	0.0283828	0.0270627	0.0257426	0.025641	0.0253333	0.0283828	0	0.0482804	0.0527457	0.0231481	0.0257937	0
16	MZ412879.1_Hepatozoon_sp._H18_complete_Macrovipera_lebetina_obtusa	0.0515873	0.0244547	0.0244386	0.0231176	0.0217966	0.021607	0.0213476	0.0244386	0.0379049	0.0615486	0.0715835	0.0370615	0.0383852	0.0363276	0.0363276
17	AY461377.2_Hepatozoon_sp._Curupira_2_Curupira_2_Dusicyon_thous	0.0720423	0.0435931	0.0435644	0.0422442	0.0409241	0.0411606	0.0406667	0.0435644	0.0392562	0.0588624	0.0614162	0.0350529	0.0350529	0.0382838	0.0382838	0.0501982
18	EF222259.1_Hepatozoon_sp._squirrel_1_squirrel_1_Sciurus_vulgaris	0.0627892	0.0270806	0.0270627	0.0257426	0.0244224	0.0236167	0.0233333	0.0270627	0.0454545	0.0694444	0.0736994	0.0449735	0.047619	0.0448845	0.0448845	0.0409511	0.0594059
19	AF130361.1_Hepatozoon_catesbianae_N/A_N/A	0.093254	0.0680767	0.0680317	0.0680317	0.0667107	0.0668467	0.066044	0.0693527	0.0640937	0.0906684	0.0968908	0.0661813	0.0688286	0.0627477	0.0627477	0.0746861	0.0819022	0.0779392
20	MN244528.1_Hepatozoon_catesbianae_MGF_Rana_clamitans	0.0733642	0.0508587	0.049505	0.049505	0.0481848	0.048583	0.048	0.0508251	0.0447658	0.0734127	0.0780347	0.047619	0.0502646	0.0429043	0.0429043	0.0561427	0.0633663	0.0607261	0.0204756
21	MH615006.1_Hepatozoon_canis_9992_Canis_lupus_familiaris	0.0742213	0.0476821	0.0476506	0.0463269	0.0450033	0.0446549	0.0441176	0.0476506	0.0379834	0.0536069	0.0578035	0.0350761	0.0344143	0.0377234	0.0377234	0.0556291	0.0350761	0.0628723	0.081457	0.0628723
22	MK091084.1_Hepatozoon_canis_99922_Canis_lupus_familiaris	0.074884	0.0483444	0.0483124	0.0469887	0.0456651	0.0453315	0.0447861	0.0483124	0.038674	0.0542687	0.058526	0.0357379	0.0350761	0.0383852	0.0383852	0.0562914	0.0357379	0.0635341	0.0821192	0.0635341	0.000661813
23	MT107090.1_Hepatozoon_canis_HZDog15_dog	0.072896	0.0463576	0.0463269	0.0450033	0.0436797	0.0433018	0.0427807	0.0463269	0.0366022	0.0562541	0.0570809	0.0377234	0.0383852	0.0363997	0.0363997	0.0543046	0.0357379	0.0635341	0.0801325	0.0615486	0.00794176	0.00860357
24	AY620232.1_Hepatozoon_felis_Spain_1_Felis_catus	0.0649007	0.039047	0.0390212	0.0376984	0.0363757	0.0365112	0.0360721	0.0390212	0.0296756	0.0496032	0.0484104	0.0271164	0.0297619	0.0284392	0.0284392	0.0430179	0.0337302	0.0542328	0.0721377	0.0535714	0.0291198	0.0297816	0.0311052
25	AY628681.1_Hepatozoon_felis_Spain_2_Felis_catus	0.0649007	0.039047	0.0390212	0.0376984	0.0363757	0.0365112	0.0360721	0.0390212	0.0296756	0.0496032	0.0484104	0.0271164	0.0297619	0.0284392	0.0284392	0.0430179	0.0337302	0.0542328	0.0721377	0.0535714	0.0291198	0.0297816	0.0311052	0
26	KX017290.1_Hepatozoon_felis_Etawah_Asiatic_lion	0.0635762	0.0397088	0.0396825	0.0383598	0.037037	0.0371873	0.0367401	0.0396825	0.0296756	0.0496032	0.0491329	0.0271164	0.0297619	0.0284392	0.0284392	0.0436797	0.0330688	0.0548942	0.070814	0.0522487	0.028458	0.0291198	0.0304434	0.00462963	0.00462963
27	OR425036.1_Hepatozoon_gamezi_B211_Ctenosaura_similis	0.0679095	0.0386409	0.0386152	0.0372836	0.0359521	0.0330634	0.0346667	0.0386152	0.0482094	0.0727151	0.0736994	0.0533689	0.0567045	0.0499334	0.0499334	0.0493005	0.0705726	0.0525965	0.0832778	0.0652463	0.0674232	0.0680908	0.0660881	0.06004	0.06004	0.0613742
28	OR425034.1_Hepatozoon_gamezi_B21_Ctenosaura_similis	0.0747664	0.0447562	0.0447263	0.0427236	0.0420561	0.0411606	0.0414162	0.0447263	0.0578512	0.0729097	0.0773121	0.0555184	0.0555184	0.0574099	0.0574099	0.0527722	0.0674232	0.0554072	0.0895124	0.0714286	0.0669344	0.0676037	0.0662651	0.0588629	0.0588629	0.0602007	0.0480641
29	OR425042.1_Hepatozoon_gamezi_B35_Ctenosaura_similis	0.0828323	0.0548128	0.0547762	0.0534402	0.0521042	0.0512821	0.0514706	0.0547762	0.0585399	0.0803213	0.083815	0.062249	0.064257	0.0581162	0.0581162	0.0628342	0.0814963	0.0641283	0.0942513	0.0754843	0.0770261	0.0776959	0.0770261	0.0696118	0.0696118	0.0709505	0.0280561	0.0647963
30	EF157822.1_Hepatozoon_ayorgbor_N/A_Python_regius_Shaw_1802	0.0436219	0.00726552	0.00726073	0.00594059	0.00462046	0.00337382	0.004	0.00726073	0.0247934	0.0548942	0.0599711	0.0271164	0.0304233	0.0250825	0.0250825	0.0211361	0.0422442	0.0237624	0.0667107	0.0481848	0.0463269	0.0469887	0.0450033	0.0357143	0.0357143	0.0363757	0.0366178	0.0413885	0.0514362
31	HQ224954.1_Hepatozoon_cf._catesbianae_N/A_Rana_catesbeiana	0.0746861	0.0521797	0.0508251	0.0508251	0.049505	0.0499325	0.0493333	0.0521452	0.0461433	0.0747354	0.0787572	0.0489418	0.0515873	0.0442244	0.0442244	0.0574637	0.0646865	0.0620462	0.0217966	0.00132013	0.0641959	0.0648577	0.0628723	0.0535714	0.0535714	0.0522487	0.0665779	0.0727637	0.0768203	0.049505
32	HQ224962.1_Hepatozoon_cf._clamatae_N/A_Rana_clamitans	0.0736325	0.0504555	0.0490196	0.0490196	0.047619	0.0480287	0.0474168	0.0504202	0.043956	0.0722807	0.0771492	0.0463158	0.0505263	0.0420168	0.0420168	0.0567624	0.0630252	0.0609244	0.0224247	0.00070028	0.0603509	0.0610526	0.0589474	0.0519298	0.0519298	0.0505263	0.0650177	0.0715804	0.0758865	0.047619	0.00140056
33	HQ224963.1_Hepatozoon_cf._clamatae_N/A_Rana_clamitans	0.0750351	0.051857	0.0504202	0.0504202	0.0490196	0.0494624	0.0488323	0.0518207	0.0454212	0.0736842	0.0786187	0.0477193	0.0519298	0.0434174	0.0434174	0.058164	0.0644258	0.0623249	0.0238262	0.00210084	0.0617544	0.0624561	0.0603509	0.0533333	0.0533333	0.0519298	0.0664311	0.0729979	0.077305	0.0490196	0.00280112	0.00140056
34	JN181157.1_Hepatozoon_sipedon_N/A_N/A	0.081457	0.0589014	0.0575397	0.0575397	0.0562169	0.0540906	0.0541082	0.0588624	0.0483092	0.0795229	0.0839971	0.0550033	0.0596421	0.0502646	0.0502646	0.0608868	0.0714286	0.0701058	0.0900066	0.0707672	0.0722812	0.0729443	0.0722812	0.0636183	0.0636183	0.0622929	0.0753836	0.0795987	0.085676	0.0548942	0.0720899	0.0722807	0.0736842
35	KX757032.1_Hepatozoon_silvestris_152/16_Felis_silvestris_silvestris	0.0634501	0.0376486	0.0376238	0.0363036	0.0349835	0.0350877	0.0346667	0.0376238	0.0296143	0.0515873	0.0527457	0.0284392	0.0304233	0.0283828	0.0283828	0.0435931	0.0283828	0.0521452	0.0719947	0.0534653	0.0311052	0.031767	0.0297816	0.0178571	0.0178571	0.0185185	0.0639148	0.0627503	0.0721443	0.0349835	0.0547855	0.052521	0.0539216	0.0634921
36	MG041591.1_Hepatozoon_involucrum_AE140407H2_Hyperolius_marmoratus	0.0746861	0.0515192	0.0528053	0.0514851	0.050165	0.0506073	0.05	0.0528053	0.0454545	0.0740741	0.0729769	0.0456349	0.0482804	0.0435644	0.0435644	0.0574637	0.0594059	0.0640264	0.0409511	0.0211221	0.0595632	0.060225	0.0608868	0.0509259	0.0509259	0.0496032	0.0685752	0.0714286	0.0781563	0.050165	0.0224422	0.0217087	0.0231092	0.0681217	0.0508251
37	MG041596.1_Hepatozoon_tenuis_AL160210N2_Afrixalus_fornasini	0.0693985	0.0475561	0.0488449	0.0475248	0.0462046	0.0465587	0.046	0.0488449	0.0399449	0.0707672	0.074422	0.0429894	0.0456349	0.0382838	0.0382838	0.0535007	0.0580858	0.0607261	0.0376486	0.0178218	0.0575778	0.0582396	0.0575778	0.0482804	0.0482804	0.0469577	0.0659121	0.070761	0.0754843	0.0462046	0.0191419	0.0189076	0.0203081	0.0654762	0.0481848	0.00792079
38	MG041603.1_Hepatozoon_thori_AE140930C1_Hyperolius_marmoratus	0.0740251	0.0521797	0.0521452	0.0508251	0.049505	0.0499325	0.0493333	0.0521452	0.0440771	0.0720899	0.0765896	0.0449735	0.047619	0.0422442	0.0422442	0.0554822	0.0627063	0.0627063	0.0383091	0.0178218	0.0595632	0.060225	0.0582396	0.0502646	0.0502646	0.0489418	0.0672437	0.0694259	0.0774883	0.049505	0.0191419	0.0189076	0.0203081	0.0694444	0.0508251	0.0158416	0.0158416
39	MG041604.1_Hepatozoon_ixoxo_AE130416D1_Sclerophrys_pusilla	0.0713814	0.0495376	0.0481848	0.0481848	0.0468647	0.0472335	0.0466667	0.049505	0.0433884	0.0734127	0.0787572	0.0462963	0.0482804	0.0415842	0.0415842	0.0548217	0.060066	0.0620462	0.0343461	0.0138614	0.0622105	0.0628723	0.0608868	0.0529101	0.0529101	0.0515873	0.0665779	0.070761	0.0768203	0.0481848	0.0151815	0.0147059	0.0161064	0.0681217	0.0521452	0.0151815	0.0118812	0.0138614
40	MG041605.1_Hepatozoon_theileri_AE150225B12_Amietia_delalandii	0.0707204	0.0495376	0.0481848	0.0481848	0.0468647	0.0472335	0.0466667	0.049505	0.0426997	0.0681217	0.074422	0.0443122	0.047619	0.0409241	0.0409241	0.0528402	0.0594059	0.0607261	0.0396301	0.020462	0.0582396	0.0589014	0.0582396	0.0489418	0.0489418	0.047619	0.063249	0.0667557	0.0728123	0.0468647	0.0217822	0.0217087	0.0231092	0.0687831	0.050165	0.0184818	0.0158416	0.0171617	0.0125413
41	MG519501.1_Hepatozoon_angeladaviesae_N/A_Philothamnus_hoplogaster	0.0774503	0.0554795	0.0554415	0.0540726	0.0527036	0.0518207	0.0511757	0.0554415	0.046495	0.0754458	0.0794798	0.0507545	0.0541838	0.0465435	0.0465435	0.059589	0.0698152	0.0657084	0.0815068	0.0609172	0.0652025	0.0658888	0.0658888	0.0617284	0.0617284	0.0603567	0.0642265	0.0727147	0.0776161	0.0513347	0.0622861	0.0609244	0.0623249	0.0651578	0.0609172	0.0629706	0.0574949	0.0616016	0.0609172	0.0622861
42	MG519504.1_Hepatozoon_cecilhoarei_N/A_Philothamnus_natalensis_natalensis	0.0787037	0.0581626	0.0581242	0.0568032	0.0554822	0.0546928	0.054036	0.0581242	0.049621	0.0774322	0.0817064	0.0516214	0.0536069	0.0488771	0.0488771	0.0621282	0.0686922	0.0686922	0.0819564	0.0620872	0.0649007	0.0642384	0.0662252	0.0615486	0.0615486	0.060225	0.0699534	0.0748163	0.0822193	0.0541612	0.0634082	0.0623686	0.0637701	0.0688286	0.0601057	0.0640687	0.0574637	0.0627477	0.0627477	0.0634082	0.00821918
43	MG593275.1_Hepatozoon_ewingi_HBM1_long_18S_NSW_Haemaphysalis_bancrofti	0.0661376	0.0363516	0.0376486	0.0363276	0.0350066	0.0344362	0.0346898	0.0376486	0.0261888	0.0575397	0.058526	0.0271164	0.0297619	0.0264201	0.0264201	0.0436219	0.0429326	0.0515192	0.0687376	0.0508587	0.0436797	0.0443415	0.0450033	0.0343915	0.0343915	0.0343915	0.0606262	0.0634603	0.0701872	0.0343461	0.0515192	0.0511563	0.0525578	0.0582396	0.0343461	0.0462351	0.0449141	0.0475561	0.0495376	0.0475561	0.059589	0.0601454
44	MK452252.1_Hepatozoon_griseisciuri_Genotype_A_Sciurus_carolinensis	0.0482485	0.01321	0.0132013	0.0118812	0.0105611	0.0101215	0.01	0.0132013	0.0275482	0.0555556	0.0606936	0.0297619	0.0330688	0.0264026	0.0264026	0.0257596	0.0462046	0.0257426	0.0647292	0.0462046	0.0483124	0.0489742	0.0476506	0.0390212	0.0390212	0.0396825	0.0366178	0.0413885	0.0514362	0.00990099	0.0475248	0.0448179	0.0462185	0.0575397	0.0382838	0.0475248	0.0442244	0.0468647	0.0462046	0.0448845	0.0533881	0.0568032	0.0363276
45	MK452253.1_Hepatozoon_griseisciuri_Genotype_B_Sciurus_carolinensis	0.0495704	0.011889	0.0118812	0.0105611	0.00924092	0.00877193	0.00866667	0.0118812	0.0289256	0.0568783	0.0606936	0.0297619	0.0330688	0.0283828	0.0283828	0.0257596	0.0455446	0.0257426	0.0653897	0.0468647	0.0469887	0.0476506	0.0463269	0.0383598	0.0383598	0.0390212	0.039281	0.0440587	0.0541082	0.00990099	0.0481848	0.0462185	0.047619	0.0582011	0.0382838	0.0488449	0.0455446	0.049505	0.0475248	0.0462046	0.0499658	0.0528402	0.0376486	0.0118812
46	MN104640.1_Hepatozoon_sciuri_SV12_7_Sciurus_vulgaris	0.0542955	0.0171939	0.0171821	0.0158076	0.014433	0.0137457	0.0137457	0.0171821	0.0356394	0.0592287	0.0643064	0.0344353	0.0378788	0.0350515	0.0350515	0.0309491	0.0508591	0.0103093	0.0701513	0.0515464	0.053756	0.0544452	0.053756	0.0454545	0.0454545	0.0461433	0.0398625	0.0453608	0.0556701	0.0130584	0.052921	0.050396	0.0518359	0.0612948	0.043299	0.0563574	0.0522337	0.0536082	0.052921	0.0515464	0.0541491	0.0584594	0.0419532	0.0151203	0.0158076
47	MN104639.1_Hepatozoon_sciuri_SV146_6_Sciurus_vulgaris	0.0561404	0.0182584	0.0182456	0.0168421	0.0154386	0.0147368	0.0147368	0.0182456	0.0364912	0.059775	0.0650289	0.035865	0.0393812	0.0364912	0.0364912	0.0323034	0.0519298	0.0112281	0.0716292	0.0533333	0.0548909	0.0555947	0.0548909	0.0471167	0.0471167	0.04782	0.0407018	0.0463158	0.0568421	0.0140351	0.0547368	0.0520147	0.0534799	0.0611814	0.0449123	0.0582456	0.0540351	0.0554386	0.0547368	0.0533333	0.0550787	0.0603933	0.0428371	0.0161404	0.0168421	0.000701754
48	MN244529.1_Hepatozoon_clamatae_FGF_Rana_clamitans	0.0740251	0.0515192	0.050165	0.050165	0.0488449	0.0492578	0.0486667	0.0514851	0.0454545	0.0740741	0.0787572	0.0482804	0.0509259	0.0435644	0.0435644	0.0568032	0.0640264	0.0613861	0.0211361	0.000660066	0.0622105	0.0628723	0.0608868	0.0542328	0.0542328	0.0529101	0.0659121	0.0720961	0.0761523	0.0488449	0.0019802	0.00140056	0.00280112	0.0714286	0.0541254	0.0217822	0.0184818	0.0184818	0.0145215	0.0211221	0.0616016	0.0614267	0.0515192	0.0468647	0.0475248	0.0522337	0.0540351
49	MN723844.1_Hepatozoon_colubri_9689_N/A	0.0471567	0.022869	0.0228532	0.0214681	0.0200831	0.0191354	0.0188943	0.0228532	0.013034	0.0471895	0.0559187	0.019431	0.0242887	0.0131579	0.0131579	0.029799	0.0367036	0.0373961	0.0602911	0.0408587	0.0346981	0.0353921	0.0346981	0.0263706	0.0263706	0.0263706	0.048218	0.0532586	0.0596073	0.0193906	0.0422438	0.0406162	0.0420168	0.0451076	0.0270083	0.0415512	0.0367036	0.0401662	0.0387812	0.0367036	0.0450139	0.045738	0.023562	0.0228532	0.0249307	0.0270463	0.0282404	0.0415512
50	MN723845.1_Hepatozoon_ophisauri_11514_N/A	0.0423001	0.00462351	0.00462046	0.00330033	0.0019802	0.00134953	0.00133333	0.00462046	0.0241047	0.0522487	0.058526	0.0257937	0.0291005	0.0237624	0.0237624	0.0198151	0.0415842	0.0224422	0.0647292	0.0462046	0.0443415	0.0450033	0.0430179	0.0343915	0.0343915	0.0350529	0.0352863	0.0400534	0.0501002	0.00264026	0.0475248	0.0455182	0.0469188	0.0542328	0.0336634	0.0481848	0.0442244	0.0475248	0.0462046	0.0448845	0.0506502	0.0535007	0.0330251	0.00858086	0.00726073	0.0123711	0.0133333	0.0468647
51	MW514213.1_Hepatozoon_cuorae_9222_Cuora_galbinifrons	0.054197	0.0297226	0.029703	0.0283828	0.0270627	0.0269906	0.0266667	0.029703	0.00550964	0.0489418	0.0549133	0.0251323	0.0277778	0.00528053	0.00528053	0.0376486	0.0409241	0.0462046	0.0634082	0.0435644	0.0403706	0.0410324	0.0403706	0.0310847	0.0310847	0.0310847	0.0525965	0.0580774	0.0621242	0.0264026	0.0448845	0.0434174	0.0448179	0.0515873	0.0310231	0.0448845	0.039604	0.0422442	0.0429043	0.0422442	0.0479124	0.0501982	0.0270806	0.0277228	0.029703	0.0364261	0.0378947	0.0442244
52	MW514214.1_Hepatozoon_cuorae_9223_Cuora_galbinifrons	0.053536	0.0290621	0.0290429	0.0277228	0.0264026	0.0263158	0.026	0.0290429	0.00550964	0.0496032	0.0541908	0.0244709	0.0271164	0.00528053	0.00528053	0.0369881	0.040264	0.0455446	0.0620872	0.0422442	0.0397088	0.0403706	0.0397088	0.0304233	0.0304233	0.0304233	0.0505992	0.0580774	0.0601202	0.0257426	0.0435644	0.0420168	0.0434174	0.0509259	0.030363	0.0442244	0.0389439	0.0429043	0.0422442	0.0415842	0.045859	0.0482166	0.0264201	0.0270627	0.0290429	0.0357388	0.037193	0.0429043
53	OQ093612.1_Karyolysus_sp._CH186_Chalcides_ocellatus	0.0622517	0.0330907	0.0343915	0.0330688	0.031746	0.0317782	0.0313961	0.0343915	0.0276052	0.047619	0.0498555	0.0257937	0.0277778	0.0271164	0.0271164	0.0403706	0.0310847	0.0489418	0.0694904	0.0515873	0.031767	0.0324289	0.0304434	0.0198413	0.0198413	0.0198413	0.0567045	0.0541806	0.0662651	0.0310847	0.0529101	0.0505263	0.0519298	0.0622929	0.0218254	0.047619	0.0449735	0.0502646	0.0489418	0.0456349	0.0603567	0.060225	0.0337302	0.0330688	0.0343915	0.0392562	0.0407876	0.0522487
54	OQ093613.1_Karyolysus_sp._Gg235_Gallotia_galloti	0.0635762	0.0344143	0.0357143	0.0343915	0.0330688	0.0331305	0.0327321	0.0357143	0.0276052	0.0489418	0.050578	0.0257937	0.0291005	0.0271164	0.0271164	0.0416942	0.0337302	0.0489418	0.070814	0.0529101	0.0330907	0.0337525	0.031767	0.021164	0.021164	0.021164	0.0587058	0.0561873	0.0682731	0.0324074	0.0542328	0.0512281	0.0526316	0.064281	0.0231481	0.0502646	0.047619	0.0515873	0.0515873	0.0482804	0.0610425	0.0615486	0.0350529	0.0337302	0.0357143	0.0392562	0.0407876	0.0535714
[truncated: 6 more columns]

## Sheet: Caption
Table S4. Matrix shows the uncorrected pairwise distance of the nucleotide sequences among the Hepatozoon 18S rDNA sequences in this study (1,515 nt). The sequences obtained in this study are given in bold.
