# Supplementary material for: Molecular and morphological characterization of hemoprotozoan infections in imported reptiles in Taiwan
Source: Int J Parasitol Parasites Wildl. 2025 Nov 17;28:101164. doi: 10.1016/j.ijppaw.2025.101164 (PMC12670453; doi:10.1016/j.ijppaw.2025.101164)
Supplement: Multimedia component 5 [file mmc5.xls]

## Sheet: MatrixOutput
1	U67116.1_Eimeria_brunetti_Attenuated_E._brunetti_VA_N/A
2	AF080611.1_Lankesterella_minima_N/A_N/A	0.099073
3	DQ390207.1_Lankesterella_valsainensis_1_Parus_caeruleus	0.0705085	0.0669371
4	EF210322.1_Eimeria_maxima_precocious_line_N/A	0.0263913	0.103311	0.0779133
5	EF210324.1_Eimeria_acervulina_Shanghai_N/A	0.0229358	0.0985194	0.0717671	0.0285075
6	EU717219.1_Eimeria_ranae_N/A_Rana_temporaria	0.0639033	0.0892959	0.0692935	0.0651685	0.0555867
7	JX984674.1_Schellackia_sp._1_JM-2013_N/A_Lacerta_schreiberi	0.0551948	0.0819779	0.0699253	0.0583658	0.0473104	0.0227273
8	KJ131414.1_Schellackia_orientalis_N/A_N/A	0.0553025	0.0820847	0.0686141	0.0585176	0.0480832	0.0214844	0.00714286
9	KJ131415.2_Schellackia_bolivari_N/A_N/A	0.057905	0.0833876	0.0699253	0.0617284	0.0506494	0.0240729	0.0103761	0.0103964
10	PV578817_Lankesterealla_sp._AUCQ-L1_Ctenosaura_quinquecarinata	0.0480519	0.0688312	0.0528814	0.0525974	0.0479896	0.049447	0.0415854	0.0390371	0.044242
11	PV578818_Lankesterealla_sp._AUCQ-L2-2_Ctenosaura_quinquecarinata	0.0617284	0.072549	0.0624571	0.0622972	0.0564202	0.0520156	0.0494071	0.0482166	0.0528053	0.0335968
12	PV578819_Lankesterealla_sp._AUCQ-L3_Ctenosaura_quinquecarinata	0.063249	0.074	0.0633264	0.0638298	0.0578073	0.0532978	0.0500668	0.0488621	0.0535117	0.0340454	0.00264901
13	PV578820_Lankesterealla_sp._AUCQ-L4-1_Ctenosaura_quinquecarinata	0.0500334	0.0714763	0.0563674	0.0547031	0.0493333	0.0514706	0.0440587	0.0428094	0.0474916	0.00665779	0.0332889	0.0320213
14	PV578821_Lankesterealla_sp._AUCQ-L4-2_Ctenosaura_quinquecarinata	0.047043	0.071957	0.0572626	0.0544355	0.0470114	0.0519218	0.043771	0.0411051	0.047138	0.0114094	0.0375839	0.0375839	0.0120805
15	KJ131417.2_Lankesterella_sp._Ae-Lk_N/A_N/A	0.0660562	0.0770738	0.0622463	0.0705882	0.0594383	0.0582842	0.0497382	0.0517354	0.0530105	0.0424837	0.0350993	0.0355705	0.0443548	0.0452092
16	KU180240.1_Isospora_abdallahi_N/A_Acanthodactylus_boskianus	0.0498705	0.0718447	0.0616114	0.0517464	0.0458953	0.0511658	0.0434783	0.0422627	0.0454841	0.0233615	0.0361842	0.0366667	0.0260173	0.0275723	0.0437622
17	KU180241.1_Isospora_amphiboluri_N/A_Pogona_vitticeps	0.0509804	0.0691906	0.060339	0.0535248	0.0456621	0.0496732	0.0411496	0.0405494	0.0444154	0.0254569	0.0331126	0.033557	0.0275168	0.028321	0.0411227	0.00585556
18	KU180248.1_Lankesterella_sp._N/A_Anolis_carolinensis	0.0638836	0.068268	0.0608108	0.0638029	0.0542929	0.0531646	0.0480832	0.0461939	0.0519818	0.0344156	0.0236686	0.023984	0.0360481	0.0382294	0.0331599	0.0323415	0.0292778
19	KT184338.1_Eimeria_dispersa_Briston_Meleagris_gallopavo	0.0361861	0.0844419	0.0650847	0.0430046	0.0315186	0.0464983	0.0389105	0.0377113	0.0409091	0.0402597	0.0525974	0.0538922	0.0426951	0.0417227	0.0522876	0.042044	0.0411227	0.0505689
20	MF167544.1_Lankesterella_sp._US3_Uta_stansburiana	0.0579019	0.0728387	0.0615276	0.0605854	0.052381	0.0552524	0.0518064	0.0504775	0.0524881	0.0333333	0.0244233	0.0244233	0.0319728	0.0353501	0.0286299	0.0346939	0.03206	0.0189702	0.0504087
21	MF167545.1_Lankesterella_sp._DD2_Dipsosaurus_dorsalis	0.0661908	0.0802872	0.0705963	0.0712897	0.0582902	0.0604288	0.0513834	0.0495376	0.0528053	0.0434496	0.0362225	0.0371107	0.0459082	0.0455764	0.0410596	0.0421053	0.0383852	0.0315582	0.0564568	0.0345997
22	MF167546.1_Lankesterella_sp._DD3_Dipsosaurus_dorsalis	0.064244	0.0770235	0.0671693	0.0693454	0.0563472	0.0565302	0.0474308	0.0455746	0.0488449	0.040158	0.0323415	0.0331345	0.0425815	0.0422252	0.0370861	0.0394737	0.0357379	0.0276134	0.0532122	0.0305292	0.00773694
23	MF167547.1_Lankesterella_sp._DD1_Dipsosaurus_dorsalis	0.053316	0.072644	0.0604811	0.0578298	0.0493506	0.049447	0.0441953	0.0442829	0.0482485	0.0131752	0.0324465	0.0332447	0.0166445	0.0214909	0.0424967	0.0296638	0.0285146	0.0343008	0.0435348	0.0353501	0.0427738	0.0395334
24	MF167548.1_Lankesterella_sp._DD4_Dipsosaurus_dorsalis	0.0520156	0.0706806	0.0597938	0.0552307	0.0480519	0.0481457	0.042876	0.042961	0.0469266	0.0118577	0.0304997	0.03125	0.0153129	0.0201478	0.0418327	0.027027	0.0258621	0.0329815	0.0422352	0.0339905	0.0427738	0.0395334	0.00388853
25	MF167549.1_Lankesterella_sp._US1_Uta_stansburiana	0.0596808	0.074948	0.0670996	0.0651421	0.0540166	0.0563282	0.0486449	0.045929	0.0500347	0.0402498	0.0352453	0.0352453	0.0381679	0.043659	0.0416956	0.0395284	0.0375522	0.0296961	0.0534351	0.0325035	0.0186207	0.0165517	0.0402219	0.038835
26	MF167550.1_Lankesterella_sp._SO1_Sceloporus_occidentalis	0.0657985	0.0861833	0.0675676	0.0663929	0.0629275	0.0658888	0.0596299	0.0542582	0.0637423	0.0459219	0.0416667	0.0416667	0.0472927	0.0479124	0.0487973	0.0526316	0.0493827	0.0416667	0.0616438	0.0396446	0.0484311	0.0450205	0.0527397	0.0506849	0.0463347
27	MF167551.1_Lankesterella_sp._SO2_Sceloporus_occidentalis	0.0643693	0.0765737	0.0607698	0.0623377	0.0571058	0.0579427	0.0520156	0.0508143	0.0546164	0.0390371	0.0402109	0.0407482	0.0414716	0.0469799	0.0443286	0.0441272	0.0403646	0.0356448	0.051332	0.0380435	0.044137	0.0408432	0.042961	0.0409782	0.0422145	0.033356
28	MF167553.1_Lankesterella_sp._US2b_Uta_stansburiana	0.0766644	0.0958812	0.0830966	0.0758899	0.0704698	0.0693603	0.0641201	0.0602327	0.0676692	0.0559727	0.0482574	0.0488136	0.0566166	0.0581395	0.0556319	0.0599455	0.0569273	0.0463847	0.0658602	0.0478142	0.0508361	0.0474916	0.0564516	0.0544355	0.0469613	0.0380952	0.0415248
29	MF167554.1_Lankesterella_sp._PP1_Phymaturus_payuniae	0.0600801	0.0747165	0.0611536	0.0633756	0.054	0.0548128	0.0487642	0.0474916	0.0508361	0.0333333	0.0245847	0.0246011	0.0333333	0.0348759	0.0241125	0.036	0.0335345	0.0232868	0.0487316	0.0121951	0.0358804	0.0318937	0.0353098	0.0346436	0.0345543	0.038961	0.0360721	0.0469707
30	MF167555.1_Lankesterella_sp._LP1_Liolaemus_pictus	0.0580689	0.071525	0.0595655	0.0614035	0.0519218	0.0534145	0.05	0.0486815	0.0506757	0.0316925	0.0235373	0.0235373	0.0303439	0.0336927	0.0263514	0.0343898	0.0317782	0.0208193	0.0486158	0.00271003	0.0329523	0.0289173	0.0336927	0.0336927	0.0311203	0.038961	0.0390572	0.0464481	0.0114171
31	MG808272.1_Lankesterella_sp._Pn34_Plectrophenax_nivalis	0.0629012	0.0601793	0.0235849	0.0699166	0.0608974	0.0636656	0.0606258	0.0593607	0.0625815	0.0442708	0.0495376	0.0502008	0.0455154	0.0483546	0.0521173	0.0531777	0.0514323	0.0518234	0.0558408	0.0516655	0.0580475	0.0547493	0.0509259	0.0496032	0.0568261	0.0553657	0.0486381	0.0716724	0.052139	0.0505391
32	MG808274.1_Lankesterella_sp._Pn89_Plectrophenax_nivalis	0.0622593	0.0595391	0.0229111	0.0692752	0.0602564	0.0630225	0.0599739	0.0587084	0.0619296	0.0436198	0.0488771	0.0495315	0.0448461	0.047683	0.0514658	0.0525292	0.0507812	0.0511836	0.055199	0.0509857	0.0573879	0.0540897	0.0502646	0.0489418	0.0561331	0.0560492	0.0479896	0.0716724	0.0514706	0.0498652	0.000638162
33	OR425015.1_Lankesterella_sp._L1_Ctenosaura_similis	0.0473146	0.0690323	0.053523	0.0512983	0.0462025	0.0475888	0.0409623	0.0384365	0.0436482	0.00259572	0.0337662	0.0345975	0.0073187	0.0120805	0.0425393	0.0233918	0.0254902	0.0338101	0.0396419	0.0340136	0.0434501	0.0402075	0.0136275	0.0123297	0.0409438	0.0466073	0.0390879	0.0558171	0.034	0.0323668	0.0443286	0.0436767
34	OR425017.1_Lankesterella_sp._B2-4_Ctenosaura_similis	0.0473146	0.0696774	0.053523	0.050665	0.0449367	0.0488579	0.0416125	0.0397394	0.0449511	0.00389358	0.0350649	0.0359281	0.00864937	0.0120805	0.0418848	0.0246914	0.0261438	0.0357607	0.0396419	0.0346939	0.0440986	0.040856	0.0149254	0.0136275	0.0423317	0.0459219	0.0390879	0.0551446	0.0346667	0.0330411	0.0443286	0.0436767	0.00252685
35	OR425019.1_Lankesterella_sp._B2-14_Ctenosaura_similis	0.0606641	0.0728093	0.0629229	0.0600506	0.0536955	0.0500634	0.0461039	0.0449219	0.0500976	0.0337443	0.00518135	0.00530856	0.0319361	0.036888	0.0333116	0.0330954	0.0313316	0.0220493	0.0485313	0.0244565	0.0349288	0.0310479	0.0317975	0.0298507	0.03391	0.0410397	0.0377113	0.047651	0.0232868	0.023569	0.0501302	0.0494792	0.0315856	0.032849
36	OR425022.1_Lankesterella_sp._B2-22_Ctenosaura_similis	0.0625798	0.0746461	0.0641892	0.0619078	0.0555556	0.0531646	0.0486697	0.0474951	0.0520156	0.0350422	0.00646412	0.00662252	0.0332668	0.0382294	0.0352021	0.0362929	0.0319426	0.0239482	0.0504148	0.0250847	0.0361757	0.0322997	0.0330525	0.0311082	0.0359116	0.0430328	0.038961	0.0495979	0.0232404	0.0241935	0.0520156	0.0513654	0.032849	0.0341124	0.00378072
37	OR425023.1_Lankesterella_sp._B3-2_Ctenosaura_similis	0.0525641	0.0686084	0.0550646	0.0533333	0.0482234	0.0445293	0.0384615	0.0404964	0.0437622	0.0208333	0.0273616	0.0280374	0.0193591	0.0242424	0.0334865	0.0306189	0.0301442	0.0280496	0.0416667	0.0273038	0.0390371	0.0351334	0.022121	0.0208198	0.0362117	0.042641	0.0359477	0.0499325	0.0274247	0.0257104	0.0451275	0.0444735	0.0190114	0.0190114	0.026616	0.0278834
38	OR425027.1_Lankesterella_sp._B5-6_Ctenosaura_similis	0.0453384	0.0740979	0.0588633	0.0512334	0.045512	0.0501269	0.0435631	0.0410423	0.0469055	0.0110318	0.0350422	0.0359043	0.0126414	0.00469169	0.0444735	0.0266407	0.0281046	0.0376868	0.0409207	0.0353501	0.0446891	0.0414508	0.0194679	0.01817	0.043659	0.0485969	0.0448926	0.0570853	0.035976	0.0336927	0.0488281	0.0481771	0.00947568	0.00947568	0.0334596	0.0347222	0.0215463
39	OR425028.1_Lankesterella_sp._B5-12_Ctenosaura_similis	0.0626198	0.0740502	0.0635565	0.0613536	0.0556258	0.0525982	0.0487329	0.047526	0.0527344	0.0311688	0.00841424	0.00862069	0.0286285	0.0348993	0.0339204	0.0356911	0.0319843	0.0239793	0.0498403	0.0244233	0.0362225	0.0323415	0.0298314	0.0278859	0.0345781	0.0424077	0.0390117	0.0489933	0.0239203	0.0235373	0.0513988	0.0507482	0.0290771	0.0303413	0.00630915	0.00629723	0.022194	0.0315856
40	OR425031.1_Lankesterella_sp._B5-18_Ctenosaura_similis	0.0466156	0.0753866	0.0602165	0.0524984	0.0467762	0.0513959	0.0448635	0.0423453	0.0482085	0.0123297	0.03634	0.037234	0.0139721	0.00603217	0.0457816	0.0279402	0.0294118	0.0389864	0.0421995	0.0367097	0.0459845	0.0427461	0.0207657	0.0194679	0.045045	0.0499658	0.0461939	0.0584285	0.0373085	0.0350404	0.0501302	0.0494792	0.0107391	0.0107391	0.0347222	0.0359848	0.0228137	0.00378549	0.032849
41	OR425032.1_Lankesterella_sp._B5-20_Ctenosaura_similis	0.0606641	0.0728093	0.0629229	0.0600506	0.0536955	0.0519645	0.0480519	0.046875	0.0520494	0.0324465	0.00712435	0.00729927	0.0306055	0.0355466	0.0352711	0.0337443	0.0313316	0.0239948	0.0491699	0.0258152	0.0368693	0.0329884	0.0304997	0.0285529	0.0352941	0.0430917	0.0396619	0.0496644	0.0246174	0.0249158	0.0520833	0.0514323	0.0303222	0.0315856	0.00378072	0.00504096	0.0278834	0.032197	0.00757098	0.0334596

## Sheet: Caption
Table S5. Matrix shows the uncorrected pairwise distance of the nucleotide sequences among the Lankesterella 18S rDNA sequences in this study (1,481 nt). The sequences obtained in this study are given in bold.
