# Supplementary material for: Molecular and morphological characterization of hemoprotozoan infections in imported reptiles in Taiwan
Source: Int J Parasitol Parasites Wildl. 2025 Nov 17;28:101164. doi: 10.1016/j.ijppaw.2025.101164 (PMC12670453; doi:10.1016/j.ijppaw.2025.101164)
Supplement: Multimedia component 6 [file mmc6.xls]

## Sheet: MatrixOutput
		1	2	3	4	5	6	7	8	9	10	11	12	13	14	15	16	17
1	KR108297.1_Isospora_amphiboluri_N/A_N/A
2	NC_065382.1_Isospora_picoflavae_N/A_N/A	0.092832
3	MW645338.1_Isospora_sp._JRBarta2021c_N/A_Turdus_migratorius	0.0940071	0.0505288
4	MW303519.1_Isospora_lugensae_20236_Aphrodoroma_brevirostris	0.079906	0.0470035	0.0564042
5	PV593627_AUCSL1_Ctenosaura_similis	0.0681551	0.0893067	0.0904818	0.0775558
6	PV593630_AUCSL6_Ctenosaura_similis	0.0681551	0.0916569	0.092832	0.079906	0.00352526
7	PV593628_AUCSL3_Ctenosaura_similis	0.0693302	0.0904818	0.0916569	0.0787309	0.00117509	0.00470035
8	PV593628_AUCSL2_Ctenosaura_similis	0.0696279	0.0888355	0.0912365	0.0792317	0.00240096	0.0060024	0.00360144
9	PV593625_AUCQL4_Ctenosaura_quinquecarinata	0.0658049	0.092832	0.0940071	0.0810811	0.00587544	0.00705053	0.00705053	0.00720288
10	PV593625_AUCQL1_Ctenosaura_quinquecarinata	0.0693302	0.0916569	0.092832	0.079906	0.00587544	0.00705053	0.00705053	0.00840336	0.00470035
11	KT184381.1_Lankesterella_minima_LankJRxd34a_Lithobates_clamitans	0.101183	0.107753	0.114323	0.0932983	0.0735874	0.0735874	0.0722733	0.0739247	0.0735874	0.0749014
12	KT184382.1_Lankesterella_minima_LankJRxd34b_Lithobates_clamitans	0.0985545	0.114323	0.114323	0.0985545	0.0788436	0.0788436	0.0775296	0.0793011	0.0788436	0.0801577	0.0157687
13	KT369005.1_Lankesterella_sp._Guelph2013_Guelph2013_Lithobates_clamitans	0.0940071	0.109283	0.118684	0.0963572	0.0693302	0.0705053	0.0681551	0.0708283	0.0705053	0.0716804	0	0.0157687
14	KT369006.1_Lankesterella_sp._Guelph2013_Guelph2013_Lithobates_clamitans	0.0916569	0.111633	0.118684	0.0987074	0.0705053	0.0716804	0.0693302	0.0720288	0.0716804	0.0728555	0.00919842	0.0065703	0.00822562
15	OR427298.1_Lankesterella_sp._(in:_apicomplexans)_L1_Ctenosaura_similis	0.0735108	0.0823828	0.0836502	0.0747782	0.00633714	0.00887199	0.00760456	0.00907912	0.0114068	0.0114068	0.0735874	0.0788436	0.0773131	0.0785805
16	KP658102.1_Caryospora_bigenetica_N/A_N/A	0.0752056	0.0904818	0.0893067	0.0763807	0.0634548	0.06698	0.0646298	0.0672269	0.06698	0.06698	0.0919842	0.0932983	0.0881316	0.0869565	0.0659062
17	PP667081.1_Lankesterella_sp._kPARMAJ01_Parus_major	0.0810811	0.108108	0.117509	0.0975323	0.0681551	0.0693302	0.0693302	0.0708283	0.0693302	0.0716804	0.0722733	0.0722733	0.06698	0.0658049	0.0747782	0.0740306
18	PP667082.1_Lankesterella_sp._kTURMER01_Turdus_merula	0.0822562	0.103408	0.113984	0.0998825	0.0728555	0.0728555	0.0716804	0.0744298	0.0728555	0.0740306	0.0735874	0.0722733	0.0693302	0.0646298	0.0785805	0.0846063	0.0646298

## Sheet: Caption
Table S6. Matrix shows the uncorrected pairwise distances of the nucleotide sequences among the Lankesterella cytochrome oxidase c subunit I sequences in this study (851 nt). The sequences obtained in this study are given in bold.
