# Supplementary material for: Molecular and morphological characterization of hemoprotozoan infections in imported reptiles in Taiwan
Source: Int J Parasitol Parasites Wildl. 2025 Nov 17;28:101164. doi: 10.1016/j.ijppaw.2025.101164 (PMC12670453; doi:10.1016/j.ijppaw.2025.101164)
Supplement: Multimedia component 7 [file mmc7.xlsx]

## Sheet: MatrixOutput
		1	2	3	4	5	6	7	8	9	10	11	12	13	14	15	16	17	18	19	20	21	22	23	24	25
1	L11717.1_unidentified_Haemosporida_N/A_N/A
2	PV578822_AUBP-P1_Plasmodium_sp._Basiliscus_plumifrons	0.0340502
3	PP782302.1_Haemoproteus_sp._NA_pigeon_mite	0.207957	0.218412
4	KF061241.1_Plasmodium_sp._type_A_N/A_Pica_pica	0.106115	0.109515	0.200361
5	MK650612.1_Plasmodium_sp._WW12_Spinus_spinus	0.0628366	0.0698925	0.200361	0.0718133
6	KF297608.1_Plasmodium_sp._type_B_N/A_Spheniscus_demersus	0.0682226	0.0734767	0.209386	0.0879713	0.039356
7	MK650513.1_Plasmodium_matutinum_LINN1_Turdus_merula	0.102518	0.105925	0.203971	0.00896057	0.0718133	0.0843806
8	MK650524.1_Plasmodium_matutinum_AFTRU5_Phoenicurus_ochruros	0.106115	0.109515	0.205776	0.00896057	0.0682226	0.0843806	0.00716846
9	MK650569.1_Plasmodium_elongatum_GRW06_Picus_viridis	0.0740072	0.0684685	0.197464	0.0810811	0.044964	0.0593525	0.0774775	0.0810811
10	MK650546.1_Plasmodium_elongatum_GRW06_Corvus_corone	0.0812274	0.0756757	0.197464	0.0882883	0.0539568	0.0665468	0.0846847	0.0882883	0.00899281
11	MK650586.1_Plasmodium_vaughani_SYAT05_Turdus_merula	0.0718133	0.0734767	0.207581	0.0718133	0.0250896	0.0412186	0.070018	0.0664273	0.0468468	0.0558559
12	MK650600.1_Plasmodium_homocircumflexum_COLL4_Serinus_canaria	0.0884477	0.0882883	0.22323	0.0956679	0.0540541	0.0702703	0.099278	0.0974729	0.0777577	0.0813743	0.0595668
13	MK650484.1_Plasmodium_relictum_SGS1_Parus_major	0.0879713	0.0949821	0.220217	0.0987433	0.0572451	0.0304114	0.0969479	0.0969479	0.073741	0.0809353	0.0591398	0.0846847
14	MK650473.1_Plasmodium_relictum_SGS1_Serinus_canaria	0.0915619	0.0985663	0.222022	0.100539	0.059034	0.0322004	0.0969479	0.0987433	0.0791367	0.0863309	0.0609319	0.0882883	0.00536673
15	X13706.1_Plasmodium_lophurae_N/A_N/A	0.0719424	0.0789946	0.197107	0.0809353	0.0125448	0.0448029	0.0809353	0.0773381	0.0504505	0.0576577	0.0341113	0.0595668	0.0645161	0.0663082
16	AF463507.1_Plasmodium_juxtanucleare_N/A_N/A	0.0789946	0.0824373	0.212996	0.0789946	0.0376344	0.0645161	0.0807899	0.0771993	0.0576577	0.0666667	0.0357782	0.0722022	0.0734767	0.0752688	0.0466786
17	AF159790.1_Plasmodium_juxtanucleare_MSS-47_N/A	0.0845324	0.0843806	0.208333	0.0720721	0.0359712	0.0629496	0.0738739	0.0702703	0.0614828	0.0705244	0.028777	0.0669078	0.0773381	0.0791367	0.045045	0.0251799
18	XR_003699198.1_Plasmodium_gallinaceum_8A_N/A	0.0720721	0.0809353	0.210145	0.0809353	0.0412926	0.043088	0.0773381	0.0773381	0.0613718	0.0703971	0.0431655	0.0578662	0.0574506	0.059246	0.0503597	0.057554	0.0541516
19	M61723.1_Plasmodium_gallinaceum_N/A_N/A	0.0648649	0.0755396	0.199275	0.0773381	0.0412926	0.032316	0.073741	0.073741	0.0559567	0.0649819	0.0377698	0.0669078	0.0502693	0.0520646	0.0503597	0.0611511	0.0541516	0.021544
20	MK650573.1_Plasmodium_delichoni_COLL6_Spinus_spinus	0.0915619	0.0896057	0.196751	0.0951526	0.0644007	0.0751342	0.0933573	0.0969479	0.0683453	0.0719424	0.0716846	0.0918919	0.0912343	0.0930233	0.0663082	0.0770609	0.073741	0.0807899	0.0789946
21	AY625607.1_Plasmodium_cathemerium_N/A_N/A	0.0774775	0.0863309	0.197464	0.0953237	0.0520646	0.0197487	0.0917266	0.0917266	0.0631769	0.0703971	0.0521583	0.0759494	0.0412926	0.043088	0.057554	0.073741	0.0703971	0.0520646	0.0359066	0.0771993
22	AB182489.1_Plasmodium_ovale_M3_M4_T134_N/A	0.099278	0.117117	0.208711	0.128391	0.0812274	0.099278	0.124774	0.124774	0.0871143	0.0961887	0.0956679	0.114338	0.104693	0.106498	0.0831826	0.099278	0.0958409	0.0942029	0.0887681	0.106498	0.0996377
23	KY111277.1_Plasmodium_ovale_curtisi_1_Homo_sapiens	0.101083	0.118919	0.212341	0.130199	0.0830325	0.101083	0.126582	0.126582	0.0889292	0.0980036	0.0974729	0.116152	0.106498	0.108303	0.084991	0.101083	0.0976492	0.0960145	0.0905797	0.108303	0.101449	0.0036036
24	XR_003699411.1_Plasmodium_gonderi_ATCC_30045_N/A	0.1	0.114338	0.204753	0.123636	0.0927273	0.0981818	0.123636	0.123636	0.0987203	0.107861	0.103636	0.122486	0.114545	0.116364	0.0983607	0.110909	0.111111	0.103636	0.0945455	0.12	0.101818	0.0689655	0.0725953
25	XR_003699418.1_Plasmodium_gonderi_ATCC_30045_N/A	0.0981818	0.112523	0.20841	0.118182	0.0836364	0.0909091	0.118182	0.118182	0.0840951	0.0932358	0.0890909	0.113346	0.105455	0.107273	0.0874317	0.0963636	0.0965392	0.0981818	0.0854545	0.110909	0.0945455	0.0598911	0.0598911	0.0326679
26	FN256224.1_Plasmodium_inui_STM_28_Macaca_cyclopis	0.103074	0.117329	0.210526	0.128391	0.0956679	0.106498	0.126582	0.128391	0.0980036	0.103448	0.102888	0.123636	0.119134	0.117329	0.101266	0.108303	0.105072	0.108499	0.0994575	0.115523	0.110307	0.0632911	0.0650995	0.0471869	0.0381125

## Sheet: Caption
Table S5. Matrix shows the uncorrected pairwise distances of the nucleotide sequences among the Plasmodium 18S rDNA sequences in this study (560 nt). The sequence obtained in this study is given in bold.
