# Supplementary material for: Molecular and morphological characterization of hemoprotozoan infections in imported reptiles in Taiwan
Source: Int J Parasitol Parasites Wildl. 2025 Nov 17;28:101164. doi: 10.1016/j.ijppaw.2025.101164 (PMC12670453; doi:10.1016/j.ijppaw.2025.101164)
Supplement: Multimedia component 8 [file mmc8.xls]

## Sheet: MatrixOutput
		1	2	3	4	5	6	7	8	9	10	11	12	13	14	15	16	17	18	19	20	21	22	23	24	25	26	27	28	29	30	31	32	33	34	35	36
1	PV593631_Plasmodium_sp._AUBP-P1_Basiliscus_plumifrons
2	KU160477.1_Haemoproteus_minchini_H2910_Corythaeola_cristata	0.111215
3	KY653757.1_Haemoproteus_noctuae_H01-14C_Asio_otus	0.108411	0.0579439
4	KY653749.1_Plasmodium_sp._OH2_Opisthocomus_hoazin	0.088785	0.104673	0.103738
5	KY653754.1_Plasmodium_sp._SOW_Bubo_scandiacus	0.0897196	0.104673	0.103738	0.0878505
6	NC_009960_Plasmodium_mexicanum_NA_Sceloporus_occidentalis	0.11215	0.116822	0.119626	0.0943925	0.104673
7	AB564275.1_Plasmodium_gallinaceum_A8_Gallus_gallus_domesticus	0.0850467	0.0925234	0.0981308	0.0775701	0.0700935	0.0990654
8	AB599930.1_Plasmodium_gallinaceum_A8_Gallus_gallus_domesticus	0.0850467	0.0925234	0.0981308	0.0775701	0.0700935	0.0990654	0
9	AY733090.1_Plasmodium_relictum_jb5.NAN015_Hemignathus_virens	0.0831776	0.0925234	0.0943925	0.0682243	0.0373832	0.0990654	0.0598131	0.0598131
10	KY653772.1_Plasmodium_relictum_PCc300.14C_Passer_domesticus	0.0869159	0.1	0.0971963	0.0785047	0.0383178	0.0990654	0.0635514	0.0635514	0.011215
11	KY653773.1_Plasmodium_relictum_PCc235-13C_Loxia_curvirostra	0.0859813	0.0990654	0.0971963	0.0775701	0.0373832	0.0981308	0.0626168	0.0626168	0.0121495	0.000934579
12	NC_009961.2_Plasmodium_floridense_N/A_Anolis_sagrei	0.0672897	0.109346	0.11028	0.0859813	0.0831776	0.111215	0.0766355	0.0766355	0.0719626	0.0747664	0.0738318
13	EU254573.1_Plasmodium_floridense_N/A_Anolis_oculatus	0.071875	0.117708	0.120833	0.0958333	0.0895833	0.11875	0.084375	0.084375	0.0791667	0.0822917	0.08125	0.009375
14	EU254575.1_Plasmodium_azurophilum_N/A_Anolis_oculatus	0.0953368	0.106736	0.105699	0.0932642	0.092228	0.112953	0.0870466	0.0870466	0.0735751	0.0797927	0.0787565	0.0891192	0.090625
15	EU254577.1_Plasmodium_giganteum_N/A_Agama_agama	0.11168	0.105533	0.11373	0.0983607	0.0901639	0.110656	0.0901639	0.0901639	0.0860656	0.0901639	0.0891393	0.11373	0.116667	0.0901554
16	EU834711.1_Plasmodium_minuoviride_N/A_Prasinohaema_prehensicauda	0.0903553	0.0923858	0.0964467	0.084264	0.0832487	0.104569	0.0791878	0.0791878	0.0720812	0.0751269	0.0741117	0.0913706	0.0958333	0.0528497	0.079918
17	EU834713.1_Plasmodium_koreafense_N/A_Sphenomorphus_jobiensis	0.0976096	0.104582	0.108566	0.0896414	0.0926295	0.109562	0.0876494	0.0876494	0.0776892	0.0846614	0.0836653	0.105578	0.103125	0.0518135	0.0706967	0.0263959
18	KY653815.1_Plasmodium_lutzi_PA73_Diglossa_lafresnayii	0.0897196	0.102804	0.102804	0.0373832	0.082243	0.108411	0.0794393	0.0794393	0.0663551	0.0757009	0.0747664	0.0934579	0.103125	0.102591	0.103484	0.0903553	0.0956175
19	KY653816.1_Plasmodium_lutzi_MVB-PH_Mniotilta_varia	0.0897196	0.106542	0.104673	0.0420561	0.0841121	0.11028	0.0813084	0.0813084	0.0700935	0.0794393	0.0785047	0.0953271	0.105208	0.103627	0.102459	0.0923858	0.0966135	0.00560748
20	KY653753.1_Plasmodium_kentropyxi_GU027_Cnemidophorus_gramivagus	0.101869	0.109346	0.114953	0.0934579	0.0878505	0.108411	0.088785	0.088785	0.0738318	0.0803738	0.0794393	0.0934579	0.1	0.0435233	0.0942623	0.0598985	0.0687251	0.1	0.102804
21	KY653755.1_Plasmodium_carmelinoi_GU040_Ameiva_ameiva	0.0990654	0.103738	0.114019	0.0878505	0.088785	0.107477	0.082243	0.082243	0.0691589	0.0757009	0.0747664	0.0934579	0.0989583	0.0445596	0.085041	0.0629442	0.063745	0.0934579	0.0962617	0.0224299
22	KY653762.1_Plasmodium_circumflexum_PCc130-12_Troglodytes_troglodytes	0.082243	0.0925234	0.0943925	0.0635514	0.0588785	0.0953271	0.0485981	0.0485981	0.0476636	0.0523364	0.0514019	0.0682243	0.0760417	0.0735751	0.0829918	0.0690355	0.0786853	0.0682243	0.0719626	0.0785047	0.0785047
23	KY653770.1_Plasmodium_homopolare_OT574_Zonotrichia_capensis	0.109346	0.100935	0.106542	0.1	0.0897196	0.107477	0.0943925	0.0943925	0.0813084	0.0850467	0.0850467	0.0971963	0.103125	0.104663	0.114754	0.0994924	0.104582	0.105607	0.106542	0.109346	0.103738	0.0925234
24	KY653779.1_Plasmodium_chiricahuae_Sj10_Sceloporus_jarrovii	0.11028	0.114953	0.124299	0.0925234	0.0990654	0.017757	0.0953271	0.0953271	0.0925234	0.0934579	0.0925234	0.103738	0.111458	0.11399	0.110656	0.108629	0.109562	0.102804	0.105607	0.105607	0.104673	0.0897196	0.106542
25	KY653784.1_Plasmodium_homocircumflexum_PCc383-14_Lanius_collurio	0.0850467	0.0990654	0.102804	0.082243	0.064486	0.107477	0.0635514	0.0635514	0.0523364	0.0570093	0.0570093	0.0766355	0.0802083	0.080829	0.0881148	0.0720812	0.0826693	0.0841121	0.0878505	0.0841121	0.0841121	0.0401869	0.0971963	0.101869
26	NC_082540.1_Plasmodium_homocircumflexum_pCOLL4_Foudia_omissa	0.0850467	0.0990654	0.102804	0.082243	0.064486	0.107477	0.0635514	0.0635514	0.0523364	0.0570093	0.0570093	0.0766355	0.0802083	0.080829	0.0881148	0.0720812	0.0826693	0.0841121	0.0878505	0.0841121	0.0841121	0.0401869	0.0971963	0.101869	0
27	KY653792.1_Plasmodium_vaughani_P51-14C_Turdus_merula	0.108411	0.1	0.113084	0.101869	0.0915888	0.0943925	0.0990654	0.0990654	0.0841121	0.0831776	0.0831776	0.0953271	0.103125	0.107772	0.11168	0.102538	0.104582	0.103738	0.105607	0.113084	0.109346	0.0859813	0.0523364	0.0925234	0.0981308	0.0981308
28	KY653802.1_Plasmodium_elongatum_Sd6022_Spheniscus_demersus	0.0869159	0.104673	0.0981308	0.0663551	0.0757009	0.11028	0.0831776	0.0831776	0.0635514	0.0700935	0.0691589	0.0962617	0.102083	0.0943005	0.0963115	0.0893401	0.0936255	0.0635514	0.0654206	0.0934579	0.0897196	0.0738318	0.0943925	0.106542	0.0813084	0.0813084	0.0981308
29	PP317153.1_Plasmodium_elongatum_AE03-EM49-1_Pandion_haliaetus	0.0878505	0.105607	0.0990654	0.0672897	0.0766355	0.111215	0.0841121	0.0841121	0.064486	0.071028	0.0700935	0.0971963	0.103125	0.0953368	0.0973361	0.0903553	0.0946215	0.064486	0.0663551	0.0943925	0.0906542	0.0747664	0.0953271	0.107477	0.082243	0.082243	0.0990654	0.000934579
30	KY653813.1_Plasmodium_unalis_OT761_Turdus_fuscater	0.0962617	0.101869	0.104673	0.0915888	0.0915888	0.1	0.0878505	0.0878505	0.0813084	0.0869159	0.0869159	0.0878505	0.0979167	0.101554	0.104508	0.0903553	0.0926295	0.0953271	0.0971963	0.1	0.101869	0.0841121	0.0485981	0.0981308	0.0915888	0.0915888	0.0392523	0.0915888	0.0906542
31	MG598393.1_Plasmodium_juxtanucleare_Pj222_Elaenia_cristata	0.105607	0.1	0.11215	0.0925234	0.0878505	0.102804	0.0953271	0.0953271	0.0775701	0.0841121	0.0841121	0.0943925	0.103125	0.110881	0.112705	0.111675	0.113546	0.0934579	0.0962617	0.11215	0.108411	0.0831776	0.0672897	0.100935	0.0906542	0.0906542	0.064486	0.0943925	0.0953271	0.0598131
32	MG598396.1_Plasmodium_juxtanucleare_Pj225_Coryphospingus_cucullatus	0.105607	0.1	0.11215	0.0925234	0.0878505	0.102804	0.0953271	0.0953271	0.0775701	0.0841121	0.0841121	0.0943925	0.103125	0.110881	0.112705	0.111675	0.113546	0.0934579	0.0962617	0.11215	0.108411	0.0831776	0.0672897	0.100935	0.0906542	0.0906542	0.064486	0.0943925	0.0953271	0.0598131	0
33	OQ473198.1_Plasmodium_juxtanucleare_HBT179_Anopheline	0.104673	0.1	0.111215	0.0915888	0.0869159	0.101869	0.0943925	0.0943925	0.0766355	0.0831776	0.0831776	0.0934579	0.103125	0.110881	0.112705	0.111675	0.11255	0.0925234	0.0953271	0.111215	0.107477	0.082243	0.0663551	0.1	0.0897196	0.0897196	0.0635514	0.0934579	0.0943925	0.0588785	0.000934579	0.000934579
34	MW491387.1_Plasmodium_tropiduri_tropiduri_UFMG29_Tropidurus_torquatus	0.0925234	0.107477	0.107477	0.0831776	0.0850467	0.102804	0.0803738	0.0803738	0.0691589	0.0728972	0.0719626	0.0859813	0.09375	0.0300518	0.0809426	0.0467005	0.0478088	0.0925234	0.0953271	0.0448598	0.0457944	0.0635514	0.101869	0.103738	0.0747664	0.0747664	0.101869	0.0962617	0.0971963	0.0906542	0.104673	0.104673	0.103738
35	MW491389.1_Plasmodium_ouropretensis_UFMG37_Tropidurus_torquatus	0.0962617	0.102804	0.100935	0.0906542	0.0859813	0.101869	0.0841121	0.0841121	0.0728972	0.0794393	0.0785047	0.0915888	0.0989583	0.0341969	0.0881148	0.0497462	0.0547809	0.0962617	0.0971963	0.0429907	0.046729	0.0766355	0.100935	0.105607	0.0831776	0.0831776	0.105607	0.0915888	0.0925234	0.0934579	0.106542	0.106542	0.105607	0.0383178
36	OP701684.1_Plasmodium_tejerai_CAH130_Galbula_ruficauda	0.0906542	0.1	0.0990654	0.0280374	0.0869159	0.104673	0.0766355	0.0766355	0.0700935	0.0794393	0.0785047	0.088785	0.0989583	0.0963731	0.0932377	0.0873096	0.0946215	0.0308411	0.0336449	0.0962617	0.0906542	0.0691589	0.1	0.1	0.0813084	0.0813084	0.101869	0.0626168	0.0635514	0.0943925	0.0934579	0.0934579	0.0925234	0.0878505	0.0915888

## Sheet: Caption
Table S6. Matrix shows the uncorrected pairwise distances of the nucleotide sequences among the Plasmodium COI rDNA sequences in this study (1,070 nt). The sequence obtained in this study is given in bold.
